# Supplementary material for: Bottleneck size and selection level reproducibly impact evolution of antibiotic resistance
Source: Nat Ecol Evol. 2021 Jul 26;5(9):1233–42. doi: 10.1038/s41559-021-01511-2 (PMC8390372; doi:10.1038/s41559-021-01511-2)
Supplement: Source Data Fig. 1 — Statistical source data: relative yield during evolution and AUC of resistance. [file 41559_2021_1511_MOESM4_ESM.xlsx]

## Sheet: Fig1ac_RelativeYield
Drug	IC	BN	Population	Transfer	Relative Yield
GEN	IC20	k50	A6	1	0.532494478
GEN	IC20	k50	B6	1	0.564885832
GEN	IC20	k50	C6	1	0.642765537
GEN	IC20	k50	D6	1	0.509064947
GEN	IC20	k50	E8	1	1084206618
GEN	IC20	k50	F8	1	0.986309915
GEN	IC20	k50	G8	1	0.862516188
GEN	IC20	k50	H8	1	0.94725203
GEN	IC20	k50	A6	2	0.015477982
GEN	IC20	k50	B6	2	0.104533169
GEN	IC20	k50	C6	2	0.215088404
GEN	IC20	k50	D6	2	0.267024819
GEN	IC20	k50	E8	2	0.655675904
GEN	IC20	k50	F8	2	0.727820264
GEN	IC20	k50	G8	2	0.623930998
GEN	IC20	k50	H8	2	0.655566513
GEN	IC20	k50	A6	3	0.939781803
GEN	IC20	k50	B6	3	0.935460637
GEN	IC20	k50	C6	3	0.540239349
GEN	IC20	k50	D6	3	135171629
GEN	IC20	k50	E8	3	0.984293668
GEN	IC20	k50	F8	3	1085580825
GEN	IC20	k50	G8	3	0.636394744
GEN	IC20	k50	H8	3	0.645002191
GEN	IC20	k50	A6	4	0.844946735
GEN	IC20	k50	B6	4	0.962120601
GEN	IC20	k50	C6	4	0.509361931
GEN	IC20	k50	D6	4	0.324048166
GEN	IC20	k50	E8	4	0.79165853
GEN	IC20	k50	F8	4	0.468544518
GEN	IC20	k50	G8	4	0.509256356
GEN	IC20	k50	H8	4	0.397629548
GEN	IC20	k50	A6	5	0.910372836
GEN	IC20	k50	B6	5	0.931008444
GEN	IC20	k50	C6	5	0.318456317
GEN	IC20	k50	D6	5	0.398346326
GEN	IC20	k50	E8	5	1287607606
GEN	IC20	k50	F8	5	1083199116
GEN	IC20	k50	G8	5	0.761048597
GEN	IC20	k50	H8	5	0.623320323
GEN	IC20	k50	A6	6	0.051738299
GEN	IC20	k50	B6	6	0.943573786
GEN	IC20	k50	C6	6	0.260388136
GEN	IC20	k50	D6	6	0.145165593
GEN	IC20	k50	E8	6	0.932979604
GEN	IC20	k50	F8	6	0.512713255
GEN	IC20	k50	G8	6	0.542158802
GEN	IC20	k50	H8	6	0.036959281
GEN	IC20	k50	A6	7	0.012190864
GEN	IC20	k50	B6	7	0.597884374
GEN	IC20	k50	C6	7	1123903327
GEN	IC20	k50	D6	7	0.672092708
GEN	IC20	k50	E8	7	0.843953575
GEN	IC20	k50	F8	7	0.939699882
GEN	IC20	k50	G8	7	0.79957527
GEN	IC20	k50	H8	7	0.849232235
GEN	IC20	k50	A6	8	0.694544295
GEN	IC20	k50	B6	8	0.876385684
GEN	IC20	k50	C6	8	0.914108817
GEN	IC20	k50	D6	8	0.698868495
GEN	IC20	k50	E8	8	0.788367058
GEN	IC20	k50	F8	8	0.916828932
GEN	IC20	k50	G8	8	0.750906807
GEN	IC20	k50	H8	8	0.744969396
GEN	IC20	k50	A6	9	0.902292822
GEN	IC20	k50	B6	9	0.884163692
GEN	IC20	k50	C6	9	0.756015544
GEN	IC20	k50	D6	9	0.992136384
GEN	IC20	k50	E8	9	0.286280425
GEN	IC20	k50	F8	9	0.858432569
GEN	IC20	k50	G8	9	0.956079393
GEN	IC20	k50	H8	9	0.645364023
GEN	IC20	k50	A6	10	0.736892548
GEN	IC20	k50	B6	10	0.69617717
GEN	IC20	k50	C6	10	0.984975683
GEN	IC20	k50	D6	10	0.927163214
GEN	IC20	k50	E8	10	0.82748302
GEN	IC20	k50	F8	10	0.794184851
GEN	IC20	k50	G8	10	0.828393266
GEN	IC20	k50	H8	10	0.633629343
GEN	IC20	k50	A6	11	0.822347865
GEN	IC20	k50	B6	11	0.737464538
GEN	IC20	k50	C6	11	0.525266027
GEN	IC20	k50	D6	11	0.727817024
GEN	IC20	k50	E8	11	1621618713
GEN	IC20	k50	F8	11	1505479798
GEN	IC20	k50	G8	11	0.785757586
GEN	IC20	k50	H8	11	0.882210859
GEN	IC20	k50	A6	12	0.481841523
GEN	IC20	k50	B6	12	0.540377072
GEN	IC20	k50	C6	12	0.496041694
GEN	IC20	k50	D6	12	0.662729522
GEN	IC20	k50	E8	12	0.678637089
GEN	IC20	k50	F8	12	0.524724343
GEN	IC20	k50	G8	12	0.586614755
GEN	IC20	k50	H8	12	0.476053464
GEN	IC20	k50	A6	13	0.76880898
GEN	IC20	k50	B6	13	0.414442945
GEN	IC20	k50	C6	13	0.724306339
GEN	IC20	k50	D6	13	0.623851899
GEN	IC20	k50	E8	13	0.632014789
GEN	IC20	k50	F8	13	0.569480728
GEN	IC20	k50	G8	13	0.706391744
GEN	IC20	k50	H8	13	0.479431749
GEN	IC20	k50	A6	14	0.748090996
GEN	IC20	k50	B6	14	0.543290275
GEN	IC20	k50	C6	14	0.781723739
GEN	IC20	k50	D6	14	0.802755216
GEN	IC20	k50	E8	14	0.658871954
GEN	IC20	k50	F8	14	0.647695147
GEN	IC20	k50	G8	14	0.481425193
GEN	IC20	k50	H8	14	0.413176204
GEN	IC20	k50	A6	15	0.701229115
GEN	IC20	k50	B6	15	0.720854846
GEN	IC20	k50	C6	15	0.828303689
GEN	IC20	k50	D6	15	0.948030631
GEN	IC20	k50	E8	15	0.778466308
GEN	IC20	k50	F8	15	0.808801891
GEN	IC20	k50	G8	15	0.549893088
GEN	IC20	k50	H8	15	0.427423887
GEN	IC20	k50	A6	16	0.951688799
GEN	IC20	k50	B6	16	0.68460512
GEN	IC20	k50	C6	16	0.949167918
GEN	IC20	k50	D6	16	0.607435878
GEN	IC20	k50	E8	16	0.888365983
GEN	IC20	k50	F8	16	0.861774895
GEN	IC20	k50	G8	16	0.701396252
GEN	IC20	k50	H8	16	0.557914193
GEN	IC20	M5	A11	1	1149180387
GEN	IC20	M5	B11	1	0.703717523
GEN	IC20	M5	C11	1	1111895915
GEN	IC20	M5	D11	1	1079798789
GEN	IC20	M5	E2	1	0.956157302
GEN	IC20	M5	F2	1	0.986757666
GEN	IC20	M5	G2	1	0.955336291
GEN	IC20	M5	H2	1	0.897351896
GEN	IC20	M5	A11	2	0.259628251
GEN	IC20	M5	B11	2	0.448634429
GEN	IC20	M5	C11	2	0.974558509
GEN	IC20	M5	D11	2	0.930241908
GEN	IC20	M5	E2	2	0.442359747
GEN	IC20	M5	F2	2	0.768654285
GEN	IC20	M5	G2	2	1032864217
GEN	IC20	M5	H2	2	0.357109794
GEN	IC20	M5	A11	3	1018333959
GEN	IC20	M5	B11	3	1059906451
GEN	IC20	M5	C11	3	1022116417
GEN	IC20	M5	D11	3	0.949639916
GEN	IC20	M5	E2	3	0.916184792
GEN	IC20	M5	F2	3	0.921402393
GEN	IC20	M5	G2	3	0.788503885
GEN	IC20	M5	H2	3	0.843587015
GEN	IC20	M5	A11	4	0.732067157
GEN	IC20	M5	B11	4	1123630631
GEN	IC20	M5	C11	4	0.964372344
GEN	IC20	M5	D11	4	0.721437679
GEN	IC20	M5	E2	4	1079779783
GEN	IC20	M5	F2	4	102643705
GEN	IC20	M5	G2	4	2344648818
GEN	IC20	M5	H2	4	0.674895542
GEN	IC20	M5	A11	5	0.736143325
GEN	IC20	M5	B11	5	1121685607
GEN	IC20	M5	C11	5	1181866485
GEN	IC20	M5	D11	5	1125953444
GEN	IC20	M5	E2	5	0.855502998
GEN	IC20	M5	F2	5	1090315475
GEN	IC20	M5	G2	5	1041738061
GEN	IC20	M5	H2	5	107541352
GEN	IC20	M5	A11	6	0.674772141
GEN	IC20	M5	B11	6	0.944337664
GEN	IC20	M5	C11	6	0.893038533
GEN	IC20	M5	D11	6	0.844007711
GEN	IC20	M5	E2	6	0.832452364
GEN	IC20	M5	F2	6	0.813804431
GEN	IC20	M5	G2	6	0.776293342
GEN	IC20	M5	H2	6	0.56650174
GEN	IC20	M5	A11	7	1009179977
GEN	IC20	M5	B11	7	1080822006
GEN	IC20	M5	C11	7	1030609973
GEN	IC20	M5	D11	7	0.851735001
GEN	IC20	M5	E2	7	0.577132154
GEN	IC20	M5	F2	7	0.747886998
GEN	IC20	M5	G2	7	0.826884326
GEN	IC20	M5	H2	7	0.916516274
GEN	IC20	M5	A11	8	0.800333878
GEN	IC20	M5	B11	8	0.95862467
GEN	IC20	M5	C11	8	1105546011
GEN	IC20	M5	D11	8	0.935903059
GEN	IC20	M5	E2	8	0.552770639
GEN	IC20	M5	F2	8	0.701462548
GEN	IC20	M5	G2	8	0.907900827
GEN	IC20	M5	H2	8	0.768701643
GEN	IC20	M5	A11	9	0.995099975
GEN	IC20	M5	B11	9	0.894769561
GEN	IC20	M5	C11	9	0.98485087
GEN	IC20	M5	D11	9	0.844023978
GEN	IC20	M5	E2	9	0.748153353
GEN	IC20	M5	F2	9	0.73480667
GEN	IC20	M5	G2	9	0.890581752
GEN	IC20	M5	H2	9	0.775400252
GEN	IC20	M5	A11	10	1125673522
GEN	IC20	M5	B11	10	101813733
GEN	IC20	M5	C11	10	0.899102069
GEN	IC20	M5	D11	10	0.780821192
GEN	IC20	M5	E2	10	1116392509
GEN	IC20	M5	F2	10	0.887815904
GEN	IC20	M5	G2	10	0.852517673
GEN	IC20	M5	H2	10	0.859714006
GEN	IC20	M5	A11	11	1220687391
GEN	IC20	M5	B11	11	0.845075619
GEN	IC20	M5	C11	11	0.825700396
GEN	IC20	M5	D11	11	0.813329811
GEN	IC20	M5	E2	11	0.728713554
GEN	IC20	M5	F2	11	0.603846533
GEN	IC20	M5	G2	11	0.973560243
GEN	IC20	M5	H2	11	0.861634205
GEN	IC20	M5	A11	12	1049039857
GEN	IC20	M5	B11	12	0.865084204
GEN	IC20	M5	C11	12	0.769505573
GEN	IC20	M5	D11	12	0.702945263
GEN	IC20	M5	E2	12	0.860470188
GEN	IC20	M5	F2	12	0.694676422
GEN	IC20	M5	G2	12	0.798730965
GEN	IC20	M5	H2	12	1029775803
GEN	IC20	M5	A11	13	1134353413
GEN	IC20	M5	B11	13	0.792919361
GEN	IC20	M5	C11	13	0.74393729
GEN	IC20	M5	D11	13	0.922576525
GEN	IC20	M5	E2	13	0.540960783
GEN	IC20	M5	F2	13	1018705695
GEN	IC20	M5	G2	13	0.971183049
GEN	IC20	M5	H2	13	0.889960092
GEN	IC20	M5	A11	14	1032887538
GEN	IC20	M5	B11	14	0.7963753
GEN	IC20	M5	C11	14	0.721759762
GEN	IC20	M5	D11	14	0.543444554
GEN	IC20	M5	E2	14	122323391
GEN	IC20	M5	F2	14	0.640771697
GEN	IC20	M5	G2	14	1084647343
GEN	IC20	M5	H2	14	0.887987503
GEN	IC20	M5	A11	15	142393785
GEN	IC20	M5	B11	15	1520254528
GEN	IC20	M5	C11	15	1147490806
GEN	IC20	M5	D11	15	1250643496
GEN	IC20	M5	E2	15	1229753663
GEN	IC20	M5	F2	15	1045233928
GEN	IC20	M5	G2	15	0.971171442
GEN	IC20	M5	H2	15	1089581858
GEN	IC20	M5	A11	16	1274393404
GEN	IC20	M5	B11	16	0.996268613
GEN	IC20	M5	C11	16	1127051786
GEN	IC20	M5	D11	16	0.876176124
GEN	IC20	M5	E2	16	0.919526724
GEN	IC20	M5	F2	16	1147812508
GEN	IC20	M5	G2	16	1034926736
GEN	IC20	M5	H2	16	0.897192856
GEN	IC80	k50	A12	1	0.154428244
GEN	IC80	k50	B12	1	0.479116051
GEN	IC80	k50	C12	1	0.222285073
GEN	IC80	k50	D12	1	0.401441712
GEN	IC80	k50	E3	1	0.176985286
GEN	IC80	k50	F3	1	0.196105942
GEN	IC80	k50	G3	1	0.146699116
GEN	IC80	k50	H3	1	0.290365967
GEN	IC80	k50	A12	2	0.006495039
GEN	IC80	k50	B12	2	0.831794669
GEN	IC80	k50	C12	2	0.415855409
GEN	IC80	k50	D12	2	0.974171519
GEN	IC80	k50	E3	2	0.029147245
GEN	IC80	k50	F3	2	0.04438266
GEN	IC80	k50	G3	2	0.073682827
GEN	IC80	k50	H3	2	0.090869696
GEN	IC80	k50	A12	3	0.149972372
GEN	IC80	k50	B12	3	0.89748069
GEN	IC80	k50	C12	3	0.828415653
GEN	IC80	k50	D12	3	0.639929782
GEN	IC80	k50	E3	3	0.464438398
GEN	IC80	k50	F3	3	0.711574662
GEN	IC80	k50	G3	3	0.661526211
GEN	IC80	k50	H3	3	0.569594407
GEN	IC80	k50	A12	4	0.584135558
GEN	IC80	k50	B12	4	0.665231258
GEN	IC80	k50	C12	4	0.643179052
GEN	IC80	k50	D12	4	0.6903329
GEN	IC80	k50	E3	4	0.605687154
GEN	IC80	k50	F3	4	0.68897379
GEN	IC80	k50	G3	4	0.70263506
GEN	IC80	k50	H3	4	0.459955582
GEN	IC80	k50	A12	5	0.790270083
GEN	IC80	k50	B12	5	0.154909462
GEN	IC80	k50	C12	5	0.242409502
GEN	IC80	k50	D12	5	0.720464082
GEN	IC80	k50	E3	5	0.664818847
GEN	IC80	k50	F3	5	0.831770977
GEN	IC80	k50	G3	5	0.622343487
GEN	IC80	k50	H3	5	0.872053429
GEN	IC80	k50	A12	6	0.860873368
GEN	IC80	k50	B12	6	0.19858504
GEN	IC80	k50	C12	6	0.675756982
GEN	IC80	k50	D12	6	0.853301905
GEN	IC80	k50	E3	6	0.60151429
GEN	IC80	k50	F3	6	0.33295071
GEN	IC80	k50	G3	6	0.67978372
GEN	IC80	k50	H3	6	0.386619572
GEN	IC80	k50	A12	7	113597675
GEN	IC80	k50	B12	7	0.911357876
GEN	IC80	k50	C12	7	0.881291783
GEN	IC80	k50	D12	7	0.914106397
GEN	IC80	k50	E3	7	0.814966473
GEN	IC80	k50	F3	7	0.65566698
GEN	IC80	k50	G3	7	0.735510032
GEN	IC80	k50	H3	7	0.510469283
GEN	IC80	k50	A12	8	0.938909832
GEN	IC80	k50	B12	8	0.593477488
GEN	IC80	k50	C12	8	0.570299807
GEN	IC80	k50	D12	8	0.568307224
GEN	IC80	k50	E3	8	0.653825405
GEN	IC80	k50	F3	8	0.427358388
GEN	IC80	k50	G3	8	0.698530502
GEN	IC80	k50	H3	8	0.443600957
GEN	IC80	k50	A12	9	1177398731
GEN	IC80	k50	B12	9	0.56800112
GEN	IC80	k50	C12	9	0.648107574
GEN	IC80	k50	D12	9	0.5121203
GEN	IC80	k50	E3	9	0.659542695
GEN	IC80	k50	F3	9	0.536737129
GEN	IC80	k50	G3	9	0.705616837
GEN	IC80	k50	H3	9	0.481839231
GEN	IC80	k50	A12	10	0.980341617
GEN	IC80	k50	B12	10	0.637183739
GEN	IC80	k50	C12	10	0.617770709
GEN	IC80	k50	D12	10	0.332273247
GEN	IC80	k50	E3	10	0.525752813
GEN	IC80	k50	F3	10	0.695067046
GEN	IC80	k50	G3	10	0.66635677
GEN	IC80	k50	H3	10	0.48940801
GEN	IC80	k50	A12	11	0.87777437
GEN	IC80	k50	B12	11	0.815570171
GEN	IC80	k50	C12	11	0.810585042
GEN	IC80	k50	D12	11	0.570222416
GEN	IC80	k50	E3	11	0.601848964
GEN	IC80	k50	F3	11	0.550231515
GEN	IC80	k50	G3	11	0.635841443
GEN	IC80	k50	H3	11	0.602733857
GEN	IC80	k50	A12	12	1173563578
GEN	IC80	k50	B12	12	0.455979147
GEN	IC80	k50	C12	12	0.51389449
GEN	IC80	k50	D12	12	0.339554058
GEN	IC80	k50	E3	12	0.458323
GEN	IC80	k50	F3	12	0.504434056
GEN	IC80	k50	G3	12	0.623318822
GEN	IC80	k50	H3	12	0.415344184
GEN	IC80	k50	A12	13	0.768373325
GEN	IC80	k50	B12	13	0.40184394
GEN	IC80	k50	C12	13	0.336049606
GEN	IC80	k50	D12	13	0.258908126
GEN	IC80	k50	E3	13	0.520200907
GEN	IC80	k50	F3	13	0.495218126
GEN	IC80	k50	G3	13	0.619080802
GEN	IC80	k50	H3	13	0.519106641
GEN	IC80	k50	A12	14	1447248764
GEN	IC80	k50	B12	14	0.478085016
GEN	IC80	k50	C12	14	0.610894683
GEN	IC80	k50	D12	14	0.323547519
GEN	IC80	k50	E3	14	0.544851395
GEN	IC80	k50	F3	14	0.466724836
GEN	IC80	k50	G3	14	0.569864211
GEN	IC80	k50	H3	14	0.602089563
GEN	IC80	k50	A12	15	1461467619
GEN	IC80	k50	B12	15	0.756782434
GEN	IC80	k50	C12	15	0.856479079
GEN	IC80	k50	D12	15	0.301064655
GEN	IC80	k50	E3	15	0.740676641
GEN	IC80	k50	F3	15	0.551883329
GEN	IC80	k50	G3	15	0.748898958
GEN	IC80	k50	H3	15	0.655476897
GEN	IC80	k50	A12	16	106031439
GEN	IC80	k50	B12	16	0.766587674
GEN	IC80	k50	C12	16	0.891093049
GEN	IC80	k50	D12	16	0.757237581
GEN	IC80	k50	E3	16	0.842890211
GEN	IC80	k50	F3	16	0.68694354
GEN	IC80	k50	G3	16	0.836745576
GEN	IC80	k50	H3	16	0.372679206
GEN	IC80	M5	A5	1	0.177515726
GEN	IC80	M5	B5	1	0.225446562
GEN	IC80	M5	C5	1	0.20169497
GEN	IC80	M5	D5	1	0.215756995
GEN	IC80	M5	E7	1	0.26366574
GEN	IC80	M5	F7	1	0.240743124
GEN	IC80	M5	H7	1	0.377580769
GEN	IC80	M5	A5	2	0.156750097
GEN	IC80	M5	B5	2	0.11762585
GEN	IC80	M5	C5	2	0.06974079
GEN	IC80	M5	D5	2	0.051668204
GEN	IC80	M5	E7	2	0.297331515
GEN	IC80	M5	F7	2	0.245816495
GEN	IC80	M5	H7	2	0.300211077
GEN	IC80	M5	A5	3	0.907893913
GEN	IC80	M5	B5	3	0.954723789
GEN	IC80	M5	C5	3	0.858497853
GEN	IC80	M5	D5	3	0.829605082
GEN	IC80	M5	E7	3	0.858130315
GEN	IC80	M5	F7	3	0.917525748
GEN	IC80	M5	H7	3	1358603803
GEN	IC80	M5	A5	4	0.839278495
GEN	IC80	M5	B5	4	0.721261625
GEN	IC80	M5	C5	4	0.745151064
GEN	IC80	M5	D5	4	0.594142274
GEN	IC80	M5	E7	4	0.490267608
GEN	IC80	M5	F7	4	0.325959594
GEN	IC80	M5	H7	4	0.548700228
GEN	IC80	M5	A5	5	0.763022029
GEN	IC80	M5	B5	5	0.792012999
GEN	IC80	M5	C5	5	0.792474661
GEN	IC80	M5	D5	5	0.556443785
GEN	IC80	M5	E7	5	0.590953438
GEN	IC80	M5	F7	5	0.427740557
GEN	IC80	M5	H7	5	0.642819341
GEN	IC80	M5	A5	6	0.805242
GEN	IC80	M5	B5	6	0.639236795
GEN	IC80	M5	C5	6	0.589865531
GEN	IC80	M5	D5	6	0.677411031
GEN	IC80	M5	E7	6	0.538076807
GEN	IC80	M5	F7	6	0.464415184
GEN	IC80	M5	H7	6	0.568083155
GEN	IC80	M5	A5	7	0.858699394
GEN	IC80	M5	B5	7	0.633311735
GEN	IC80	M5	C5	7	0.684290183
GEN	IC80	M5	D5	7	0.424697685
GEN	IC80	M5	E7	7	0.573899693
GEN	IC80	M5	F7	7	0.599493383
GEN	IC80	M5	H7	7	0.687427348
GEN	IC80	M5	A5	8	0.694751374
GEN	IC80	M5	B5	8	0.603310572
GEN	IC80	M5	C5	8	0.567048038
GEN	IC80	M5	D5	8	0.712960598
GEN	IC80	M5	E7	8	0.613987772
GEN	IC80	M5	F7	8	0.522891484
GEN	IC80	M5	H7	8	0.918851118
GEN	IC80	M5	A5	9	0.807415909
GEN	IC80	M5	B5	9	0.570545638
GEN	IC80	M5	C5	9	0.926461852
GEN	IC80	M5	D5	9	0.396132543
GEN	IC80	M5	E7	9	1069381127
GEN	IC80	M5	F7	9	0.75690935
GEN	IC80	M5	H7	9	0.88836797
GEN	IC80	M5	A5	10	0.67023467
GEN	IC80	M5	B5	10	0.659017766
GEN	IC80	M5	C5	10	0.609961029
GEN	IC80	M5	D5	10	0.959377116
GEN	IC80	M5	E7	10	0.890715035
GEN	IC80	M5	F7	10	1058419352
GEN	IC80	M5	H7	10	0.808688544
GEN	IC80	M5	A5	11	0.759963812
GEN	IC80	M5	B5	11	0.480319023
GEN	IC80	M5	C5	11	0.452215281
GEN	IC80	M5	D5	11	0.414707558
GEN	IC80	M5	E7	11	0.733687199
GEN	IC80	M5	F7	11	0.737096678
GEN	IC80	M5	H7	11	1087710937
GEN	IC80	M5	A5	12	0.852513799
GEN	IC80	M5	B5	12	0.563501581
GEN	IC80	M5	C5	12	0.610965141
GEN	IC80	M5	D5	12	0.611742248
GEN	IC80	M5	E7	12	0.772916031
GEN	IC80	M5	F7	12	0.751832331
GEN	IC80	M5	H7	12	0.792601951
GEN	IC80	M5	A5	13	0.698936243
GEN	IC80	M5	B5	13	0.562222253
GEN	IC80	M5	C5	13	0.458775636
GEN	IC80	M5	D5	13	0.383813947
GEN	IC80	M5	E7	13	1170870288
GEN	IC80	M5	F7	13	0.815236944
GEN	IC80	M5	H7	13	0.792762275
GEN	IC80	M5	A5	14	0.766061797
GEN	IC80	M5	B5	14	0.596805524
GEN	IC80	M5	C5	14	0.49547135
GEN	IC80	M5	D5	14	0.533815506
GEN	IC80	M5	E7	14	0.752418576
GEN	IC80	M5	F7	14	0.759352289
GEN	IC80	M5	H7	14	0.83472033
GEN	IC80	M5	A5	15	0.880338478
GEN	IC80	M5	B5	15	0.743386627
GEN	IC80	M5	C5	15	0.6900902
GEN	IC80	M5	D5	15	0.786673371
GEN	IC80	M5	E7	15	0.971874732
GEN	IC80	M5	F7	15	1164800095
GEN	IC80	M5	H7	15	0.76441466
GEN	IC80	M5	A5	16	1024720548
GEN	IC80	M5	B5	16	0.83634993
GEN	IC80	M5	C5	16	0.78945492
GEN	IC80	M5	D5	16	0.964754586
GEN	IC80	M5	E7	16	1456501234
GEN	IC80	M5	F7	16	1454912289
GEN	IC80	M5	H7	16	0.984384334
CIP	IC20	k50	A6	1	0.828686816
CIP	IC20	k50	B6	1	0.760571512
CIP	IC20	k50	C6	1	0.568309783
CIP	IC20	k50	D6	1	0.76967246
CIP	IC20	k50	E8	1	0.577565057
CIP	IC20	k50	F8	1	0.480198438
CIP	IC20	k50	G8	1	0.484829773
CIP	IC20	k50	A6	2	0.563015996
CIP	IC20	k50	B6	2	0.498675477
CIP	IC20	k50	C6	2	0.519317246
CIP	IC20	k50	D6	2	0.455811665
CIP	IC20	k50	E8	2	0.388378789
CIP	IC20	k50	F8	2	0.506386985
CIP	IC20	k50	G8	2	0.385331895
CIP	IC20	k50	A6	3	0.674793714
CIP	IC20	k50	B6	3	1271044745
CIP	IC20	k50	C6	3	0.510878191
CIP	IC20	k50	D6	3	0.464896316
CIP	IC20	k50	E8	3	0.603495491
CIP	IC20	k50	F8	3	0.479490063
CIP	IC20	k50	G8	3	0.383776289
CIP	IC20	k50	A6	4	0.866921365
CIP	IC20	k50	B6	4	0.713068995
CIP	IC20	k50	C6	4	0.654110184
CIP	IC20	k50	D6	4	0.615268423
CIP	IC20	k50	E8	4	0.509383432
CIP	IC20	k50	F8	4	0.494775903
CIP	IC20	k50	G8	4	0.517055608
CIP	IC20	k50	A6	5	0.956494962
CIP	IC20	k50	B6	5	0.823426736
CIP	IC20	k50	C6	5	0.858612547
CIP	IC20	k50	D6	5	0.649135159
CIP	IC20	k50	E8	5	0.573708603
CIP	IC20	k50	F8	5	0.622021481
CIP	IC20	k50	G8	5	0.601173778
CIP	IC20	k50	A6	6	1091339748
CIP	IC20	k50	B6	6	0.887821904
CIP	IC20	k50	C6	6	0.735954123
CIP	IC20	k50	D6	6	0.829303331
CIP	IC20	k50	E8	6	0.601950564
CIP	IC20	k50	F8	6	0.622214121
CIP	IC20	k50	G8	6	0.569234408
CIP	IC20	k50	A6	7	0.916793428
CIP	IC20	k50	B6	7	0.699240596
CIP	IC20	k50	C6	7	0.558379901
CIP	IC20	k50	D6	7	0.573074271
CIP	IC20	k50	E8	7	0.513144319
CIP	IC20	k50	F8	7	0.469539863
CIP	IC20	k50	G8	7	0.399153116
CIP	IC20	k50	A6	8	0.830322443
CIP	IC20	k50	B6	8	0.835603707
CIP	IC20	k50	C6	8	0.484841714
CIP	IC20	k50	D6	8	0.444323229
CIP	IC20	k50	E8	8	0.539320535
CIP	IC20	k50	F8	8	0.486376003
CIP	IC20	k50	G8	8	0.419784898
CIP	IC20	k50	A6	9	0.960351766
CIP	IC20	k50	B6	9	1046979417
CIP	IC20	k50	C6	9	0.598919814
CIP	IC20	k50	D6	9	0.549256769
CIP	IC20	k50	E8	9	0.525396548
CIP	IC20	k50	F8	9	0.409833199
CIP	IC20	k50	G8	9	0.448723101
CIP	IC20	k50	A6	10	0.968835621
CIP	IC20	k50	B6	10	0.962887097
CIP	IC20	k50	C6	10	0.900095059
CIP	IC20	k50	D6	10	0.879210632
CIP	IC20	k50	E8	10	0.670124637
CIP	IC20	k50	F8	10	0.550020172
CIP	IC20	k50	G8	10	0.590012721
CIP	IC20	k50	A6	11	1147418897
CIP	IC20	k50	B6	11	0.957894083
CIP	IC20	k50	C6	11	0.852460466
CIP	IC20	k50	D6	11	0.894562223
CIP	IC20	k50	E8	11	1552697148
CIP	IC20	k50	F8	11	0.777413262
CIP	IC20	k50	G8	11	0.621477116
CIP	IC20	k50	A6	12	1306028246
CIP	IC20	k50	B6	12	1287904358
CIP	IC20	k50	C6	12	1280617797
CIP	IC20	k50	D6	12	100090185
CIP	IC20	k50	E8	12	0.748967108
CIP	IC20	k50	F8	12	0.598181993
CIP	IC20	k50	G8	12	0.556856115
CIP	IC20	k50	A6	13	1377129453
CIP	IC20	k50	B6	13	103853018
CIP	IC20	k50	C6	13	0.834814732
CIP	IC20	k50	D6	13	0.890914661
CIP	IC20	k50	E8	13	0.729867986
CIP	IC20	k50	F8	13	0.633409134
CIP	IC20	k50	G8	13	0.704669326
CIP	IC20	k50	A6	14	1167169783
CIP	IC20	k50	B6	14	1383948691
CIP	IC20	k50	C6	14	1017824206
CIP	IC20	k50	D6	14	0.863316957
CIP	IC20	k50	E8	14	0.991037873
CIP	IC20	k50	F8	14	0.86871292
CIP	IC20	k50	G8	14	1170410442
CIP	IC20	k50	A6	15	149657251
CIP	IC20	k50	B6	15	1203328802
CIP	IC20	k50	C6	15	0.994977413
CIP	IC20	k50	D6	15	0.914446138
CIP	IC20	k50	E8	15	0.908623176
CIP	IC20	k50	F8	15	0.729020809
CIP	IC20	k50	G8	15	0.774336644
CIP	IC20	M5	A11	1	0.983969655
CIP	IC20	M5	B11	1	0.723727162
CIP	IC20	M5	C11	1	0.730377747
CIP	IC20	M5	D11	1	0.42707285
CIP	IC20	M5	E2	1	1029796006
CIP	IC20	M5	F2	1	0.939826706
CIP	IC20	M5	G2	1	0.90807994
CIP	IC20	M5	H2	1	0.695592724
CIP	IC20	M5	A11	2	0.520336643
CIP	IC20	M5	B11	2	0.720952874
CIP	IC20	M5	C11	2	0.682323101
CIP	IC20	M5	D11	2	0.763216162
CIP	IC20	M5	E2	2	1002778841
CIP	IC20	M5	F2	2	0.553782156
CIP	IC20	M5	G2	2	0.640943209
CIP	IC20	M5	H2	2	0.758500054
CIP	IC20	M5	A11	3	1141822102
CIP	IC20	M5	B11	3	0.872154255
CIP	IC20	M5	C11	3	0.868140523
CIP	IC20	M5	D11	3	1144923179
CIP	IC20	M5	E2	3	0.718459302
CIP	IC20	M5	F2	3	0.707529702
CIP	IC20	M5	G2	3	0.704905048
CIP	IC20	M5	H2	3	0.529379145
CIP	IC20	M5	A11	4	1377774631
CIP	IC20	M5	B11	4	1334264358
CIP	IC20	M5	C11	4	1113024741
CIP	IC20	M5	D11	4	122364974
CIP	IC20	M5	E2	4	0.973998103
CIP	IC20	M5	F2	4	1154843616
CIP	IC20	M5	G2	4	0.949095324
CIP	IC20	M5	H2	4	1546014539
CIP	IC20	M5	A11	5	1048831272
CIP	IC20	M5	B11	5	1239852168
CIP	IC20	M5	C11	5	0.801126986
CIP	IC20	M5	D11	5	0.851944516
CIP	IC20	M5	E2	5	1078837542
CIP	IC20	M5	F2	5	1194476465
CIP	IC20	M5	G2	5	263928461
CIP	IC20	M5	H2	5	0.932299542
CIP	IC20	M5	A11	6	101236798
CIP	IC20	M5	B11	6	0.702170545
CIP	IC20	M5	C11	6	0.660425872
CIP	IC20	M5	D11	6	0.737187132
CIP	IC20	M5	E2	6	1083574176
CIP	IC20	M5	F2	6	1345884101
CIP	IC20	M5	G2	6	1253199898
CIP	IC20	M5	H2	6	0.936290894
CIP	IC20	M5	A11	7	1479846317
CIP	IC20	M5	B11	7	0.996815408
CIP	IC20	M5	C11	7	1194708876
CIP	IC20	M5	D11	7	1418582977
CIP	IC20	M5	E2	7	1000201003
CIP	IC20	M5	F2	7	10943843
CIP	IC20	M5	G2	7	0.950987694
CIP	IC20	M5	H2	7	1051287742
CIP	IC20	M5	A11	8	1136622307
CIP	IC20	M5	B11	8	1025765567
CIP	IC20	M5	C11	8	1343532426
CIP	IC20	M5	D11	8	1090331504
CIP	IC20	M5	E2	8	0.850519342
CIP	IC20	M5	F2	8	0.959725172
CIP	IC20	M5	G2	8	0.797028683
CIP	IC20	M5	H2	8	0.665181925
CIP	IC20	M5	A11	9	1515596255
CIP	IC20	M5	B11	9	1167121063
CIP	IC20	M5	C11	9	1148641887
CIP	IC20	M5	D11	9	1046091739
CIP	IC20	M5	E2	9	0.725804813
CIP	IC20	M5	F2	9	0.778362781
CIP	IC20	M5	G2	9	0.643011518
CIP	IC20	M5	H2	9	0.926239335
CIP	IC20	M5	A11	10	0.762847411
CIP	IC20	M5	B11	10	0.614748199
CIP	IC20	M5	C11	10	0.69008591
CIP	IC20	M5	D11	10	1450027058
CIP	IC20	M5	E2	10	1198591712
CIP	IC20	M5	F2	10	0.807440629
CIP	IC20	M5	G2	10	1005041391
CIP	IC20	M5	H2	10	0.866283527
CIP	IC20	M5	A11	11	100954988
CIP	IC20	M5	B11	11	0.902000653
CIP	IC20	M5	C11	11	0.698820863
CIP	IC20	M5	D11	11	0.868734023
CIP	IC20	M5	E2	11	0.914101586
CIP	IC20	M5	F2	11	0.844776275
CIP	IC20	M5	G2	11	1001502281
CIP	IC20	M5	H2	11	0.916824295
CIP	IC20	M5	A11	12	1218725576
CIP	IC20	M5	B11	12	103601306
CIP	IC20	M5	C11	12	0.952562465
CIP	IC20	M5	D11	12	1129478515
CIP	IC20	M5	E2	12	1119176589
CIP	IC20	M5	F2	12	1280887149
CIP	IC20	M5	G2	12	1144153399
CIP	IC20	M5	H2	12	1023865034
CIP	IC20	M5	A11	13	1052088805
CIP	IC20	M5	B11	13	0.925403548
CIP	IC20	M5	C11	13	0.648244908
CIP	IC20	M5	D11	13	0.995482674
CIP	IC20	M5	E2	13	1098142969
CIP	IC20	M5	F2	13	1181912824
CIP	IC20	M5	G2	13	0.967160105
CIP	IC20	M5	H2	13	0.70500694
CIP	IC20	M5	A11	14	1390843644
CIP	IC20	M5	B11	14	1576653545
CIP	IC20	M5	C11	14	2682124769
CIP	IC20	M5	D11	14	1000205097
CIP	IC20	M5	E2	14	1639185882
CIP	IC20	M5	F2	14	1524957618
CIP	IC20	M5	G2	14	1828423872
CIP	IC20	M5	H2	14	1453175254
CIP	IC20	M5	A11	15	2874783762
CIP	IC20	M5	B11	15	1813107672
CIP	IC20	M5	C11	15	1426031956
CIP	IC20	M5	D11	15	1670074575
CIP	IC20	M5	E2	15	1560644286
CIP	IC20	M5	F2	15	1253190278
CIP	IC20	M5	G2	15	1577574638
CIP	IC20	M5	H2	15	1823329617
CIP	IC80	k50	G3	1	0.263585302
CIP	IC80	k50	G3	2	0.020931779
CIP	IC80	k50	G3	3	0.043905282
CIP	IC80	k50	E3	4	0.037007537
CIP	IC80	k50	G3	4	0.073427889
CIP	IC80	k50	G3	5	0.07034482
CIP	IC80	k50	G3	6	0.020181136
CIP	IC80	k50	G3	7	0.037359149
CIP	IC80	k50	G3	8	0.016339721
CIP	IC80	k50	G3	9	0.005625006
CIP	IC80	k50	G3	10	0.096709877
CIP	IC80	k50	G3	11	0.575977679
CIP	IC80	k50	G3	12	0.816412724
CIP	IC80	k50	G3	13	0.398323286
CIP	IC80	k50	G3	14	0.507067022
CIP	IC80	k50	G3	15	0.265130434
CIP	IC80	M5	A5	1	0.531363505
CIP	IC80	M5	B5	1	0.222028223
CIP	IC80	M5	C5	1	0.199261135
CIP	IC80	M5	D5	1	0.191096261
CIP	IC80	M5	E7	1	0.156808186
CIP	IC80	M5	F7	1	0.213426286
CIP	IC80	M5	G7	1	0.194464951
CIP	IC80	M5	H7	1	0.092261423
CIP	IC80	M5	A5	2	0.210036457
CIP	IC80	M5	B5	2	0.086884871
CIP	IC80	M5	C5	2	0.110417976
CIP	IC80	M5	D5	2	0.09763373
CIP	IC80	M5	E7	2	0.121168957
CIP	IC80	M5	F7	2	0.212602561
CIP	IC80	M5	G7	2	0.193102193
CIP	IC80	M5	H7	2	0.088228433
CIP	IC80	M5	A5	3	0.447300572
CIP	IC80	M5	B5	3	0.682027702
CIP	IC80	M5	C5	3	0.479585322
CIP	IC80	M5	D5	3	0.34013557
CIP	IC80	M5	E7	3	0.218114085
CIP	IC80	M5	F7	3	0.277178205
CIP	IC80	M5	G7	3	0.186383216
CIP	IC80	M5	H7	3	0.300029555
CIP	IC80	M5	A5	4	0.964519191
CIP	IC80	M5	B5	4	0.997436173
CIP	IC80	M5	C5	4	1110317098
CIP	IC80	M5	D5	4	1104537733
CIP	IC80	M5	E7	4	0.961796396
CIP	IC80	M5	F7	4	0.406897649
CIP	IC80	M5	G7	4	0.331602844
CIP	IC80	M5	H7	4	1729845382
CIP	IC80	M5	A5	5	1293124318
CIP	IC80	M5	B5	5	1079926472
CIP	IC80	M5	C5	5	1201878317
CIP	IC80	M5	D5	5	0.908033005
CIP	IC80	M5	E7	5	0.778981924
CIP	IC80	M5	F7	5	0.698819452
CIP	IC80	M5	G7	5	0.377217983
CIP	IC80	M5	H7	5	0.452725894
CIP	IC80	M5	A5	6	1207173687
CIP	IC80	M5	B5	6	1029309051
CIP	IC80	M5	C5	6	2369478846
CIP	IC80	M5	D5	6	1760065973
CIP	IC80	M5	E7	6	0.792328275
CIP	IC80	M5	F7	6	1461478513
CIP	IC80	M5	G7	6	0.712300043
CIP	IC80	M5	H7	6	0.783776356
CIP	IC80	M5	A5	7	1202686467
CIP	IC80	M5	B5	7	0.975295699
CIP	IC80	M5	C5	7	1013444917
CIP	IC80	M5	D5	7	0.903284656
CIP	IC80	M5	E7	7	0.840722979
CIP	IC80	M5	F7	7	1479920777
CIP	IC80	M5	G7	7	1012259008
CIP	IC80	M5	H7	7	1254435838
CIP	IC80	M5	A5	8	1846178229
CIP	IC80	M5	B5	8	0.813785176
CIP	IC80	M5	C5	8	0.823926094
CIP	IC80	M5	D5	8	0.775840386
CIP	IC80	M5	E7	8	0.854235379
CIP	IC80	M5	F7	8	1689718713
CIP	IC80	M5	G7	8	1186604836
CIP	IC80	M5	H7	8	1234422705
CIP	IC80	M5	A5	9	1570118658
CIP	IC80	M5	B5	9	1176540203
CIP	IC80	M5	C5	9	0.786303788
CIP	IC80	M5	D5	9	0.801086759
CIP	IC80	M5	E7	9	0.817476845
CIP	IC80	M5	F7	9	1487179914
CIP	IC80	M5	G7	9	0.743896877
CIP	IC80	M5	H7	9	0.908526878
CIP	IC80	M5	A5	10	0.822556057
CIP	IC80	M5	B5	10	1880852494
CIP	IC80	M5	C5	10	0.768012789
CIP	IC80	M5	D5	10	0.769607864
CIP	IC80	M5	E7	10	0.735162564
CIP	IC80	M5	F7	10	0.699577122
CIP	IC80	M5	G7	10	0.752665927
CIP	IC80	M5	H7	10	0.455363377
CIP	IC80	M5	A5	11	0.930891882
CIP	IC80	M5	B5	11	0.717549529
CIP	IC80	M5	C5	11	0.756791165
CIP	IC80	M5	D5	11	0.822917988
CIP	IC80	M5	E7	11	0.775489041
CIP	IC80	M5	F7	11	0.914085238
CIP	IC80	M5	G7	11	1148803704
CIP	IC80	M5	H7	11	0.803794502
CIP	IC80	M5	A5	12	2486261958
CIP	IC80	M5	B5	12	1073561118
CIP	IC80	M5	C5	12	0.861611088
CIP	IC80	M5	D5	12	0.865585952
CIP	IC80	M5	E7	12	0.854852198
CIP	IC80	M5	F7	12	0.786519137
CIP	IC80	M5	G7	12	0.88843821
CIP	IC80	M5	H7	12	1517027706
CIP	IC80	M5	A5	13	2111046038
CIP	IC80	M5	B5	13	0.65171741
CIP	IC80	M5	C5	13	0.900532864
CIP	IC80	M5	D5	13	0.727808907
CIP	IC80	M5	E7	13	0.73849562
CIP	IC80	M5	F7	13	0.760890391
CIP	IC80	M5	G7	13	1465636693
CIP	IC80	M5	H7	13	0.504440631
CIP	IC80	M5	A5	14	2060400338
CIP	IC80	M5	B5	14	0.795040233
CIP	IC80	M5	C5	14	0.813202233
CIP	IC80	M5	D5	14	0.957135256
CIP	IC80	M5	E7	14	0.832331816
CIP	IC80	M5	F7	14	0.605347015
CIP	IC80	M5	G7	14	0.67388936
CIP	IC80	M5	H7	14	0.369115548
CIP	IC80	M5	A5	15	1331944063
CIP	IC80	M5	B5	15	1737578566
CIP	IC80	M5	C5	15	0.961818968
CIP	IC80	M5	D5	15	0.682110135
CIP	IC80	M5	E7	15	0.850635154
CIP	IC80	M5	F7	15	1165005431
CIP	IC80	M5	G7	15	1935098416
CIP	IC80	M5	H7	15	0.710260416

## Sheet: Fig1bd_Resistance
Drug	Replicate	AUC	Treatment
GEN	A3	0.3137125	IC0-k50
GEN	C3	0.330375	IC0-k50
GEN	D3	0.339193745	IC0-k50
GEN	E11	0.69065	IC0-k50
GEN	G11	0.239615005	IC0-k50
GEN	H11	0.2829125	IC0-k50
GEN	A9	0.3755375	IC0-M5
GEN	B9	0.4203125	IC0-M5
GEN	C9	0.2092375	IC0-M5
GEN	E6	0.220694997	IC0-M5
GEN	F6	0.2205375	IC0-M5
GEN	H6	0.307887508	IC0-M5
GEN	A6	19775125	IC20-k50
GEN	B6	1231732493	IC20-k50
GEN	C6	208310377	IC20-k50
GEN	D6	1491887497	IC20-k50
GEN	E8	0.9235	IC20-k50
GEN	F8	1760834971	IC20-k50
GEN	G8	119014749	IC20-k50
GEN	H8	0.397	IC20-k50
GEN	A11	0.9837	IC20-M5
GEN	B11	0.315275	IC20-M5
GEN	C11	0.6470375	IC20-M5
GEN	D11	0.5009875	IC20-M5
GEN	E2	0.4210875	IC20-M5
GEN	F2	0.5334375	IC20-M5
GEN	G2	0.532912489	IC20-M5
GEN	H2	0.500851243	IC20-M5
GEN	A12	0.3687625	IC80-k50
GEN	B12	0.2534	IC80-k50
GEN	C12	1776712488	IC80-k50
GEN	D12	1877955005	IC80-k50
GEN	E3	14456	IC80-k50
GEN	F3	0.4608625	IC80-k50
GEN	G3	0.31695	IC80-k50
GEN	H3	0.627284989	IC80-k50
GEN	A5	21491875	IC80-M5
GEN	B5	2251740004	IC80-M5
GEN	C5	1777953746	IC80-M5
GEN	D5	1188891226	IC80-M5
GEN	E7	1116047496	IC80-M5
GEN	F7	0.775854976	IC80-M5
GEN	H7	0.652538747	IC80-M5
GEN	PA14-Wt	0.2241375	PA14-Wt
CIP	A3	0.247575	IC0-k50
CIP	C3	0.5097	IC0-k50
CIP	D3	0.2319875	IC0-k50
CIP	G11	0.1324875	IC0-k50
CIP	H11	0.2730625	IC0-k50
CIP	A9	0.339283333	IC0-M5
CIP	B9	0.476591667	IC0-M5
CIP	C9	0.7138875	IC0-M5
CIP	E6	0.19225	IC0-M5
CIP	F6	0.38865	IC0-M5
CIP	H6	0.5132875	IC0-M5
CIP	A6	0.518925	IC20-k50
CIP	B6	24043125	IC20-k50
CIP	C6	14975875	IC20-k50
CIP	D6	0.6061875	IC20-k50
CIP	E8	0.608425	IC20-k50
CIP	F8	12688875	IC20-k50
CIP	G8	0.48505	IC20-k50
CIP	H8	1504275	IC20-k50
CIP	A11	0.425275	IC20-M5
CIP	B11	0.1570125	IC20-M5
CIP	C11	0.4775125	IC20-M5
CIP	D11	0.403675	IC20-M5
CIP	E2	0.43915	IC20-M5
CIP	F2	0.14555	IC20-M5
CIP	G2	0.4568375	IC20-M5
CIP	H2	0.1434125	IC20-M5
CIP	G3	0.4200125	IC80-k50
CIP	A5	235595	IC80-M5
CIP	B5	235255	IC80-M5
CIP	C5	1808	IC80-M5
CIP	D5	19368125	IC80-M5
CIP	E7	14864875	IC80-M5
CIP	F7	17098875	IC80-M5
CIP	G7	20369875	IC80-M5
CIP	H7	18141	IC80-M5
CIP	PA14-Wt	0.218675	PA14-Wt
