# Supplementary material for: Bottleneck size and selection level reproducibly impact evolution of antibiotic resistance
Source: Nat Ecol Evol. 2021 Jul 26;5(9):1233–42. doi: 10.1038/s41559-021-01511-2 (PMC8390372; doi:10.1038/s41559-021-01511-2)
Supplement: Source Data Fig. 2 — Statistical source data: Presence and frequency of variants after evolution. [file 41559_2021_1511_MOESM5_ESM.xlsx]

## Sheet: Fig2_FinalVariants
Drug	IC	BN	Population	Transfer	SNP location	Wt_seq	Variant	Frequency	Annotation	Gene	Type	Consequence
CIP	IC20	k50	A6	16	1550968	T	*/-CCGCGAGGAGGGCTA	0.1371	PA14_18070	CopZ	deletion	gene fusion
CIP	IC20	k50	A6	16	1551142	TTGGGGTCATGCCCGGA	T	0.0612	PA14_18080	TetR	deletion	frameshift
CIP	IC20	k50	A6	16	3420974	TCGTCGCGCAAG	T	0.2847	PA14_38380	MexZ	deletion	frameshift
CIP	IC20	k50	B6	16	2820239	T	*/+CCCCGCCCATAC	0.3867	PA14_32420	MexS	insertion	inframe
CIP	IC20	k50	B6	16	2820772	CGCCACT	C	0.0931	PA14_32420	MexS	deletion	inframe
CIP	IC20	k50	C6	16	2820592	CGAGCGCTTCACCGAG	C	0.1911	PA14_32420	MexS	deletion	inframe
CIP	IC20	k50	C6	16	3421061	A	G	0.3776	PA14_38380	MexZ	SNP	missense
CIP	IC20	k50	C6	16	3421100	GATCTGCCGTCGGCCGAAGC	G	0.2637	PA14_38380	MexZ	deletion	frameshift
CIP	IC20	k50	D6	16	1551138	ATCCTTGGGGTCATGCCCGGAT	A	0.4452	PA14_18080	TetR	deletion	inframe
CIP	IC20	k50	D6	16	3421008	CGCAGATGCCGTCCCACA	C	0.1523	PA14_38380	MexZ	deletion	frameshift
CIP	IC20	k50	E8	16	1391163	T	*/-GGCA	0.248	PA14_16280	NalC	deletion	frameshift
CIP	IC20	k50	F8	16	798015	GCGAACGCGGCGGCGGCCGGACCCGGGTGATCGTCGCCCATCGTCTGGCCGAAGTCAGCGATGCCGACCTGATCCTGGTGCTGGTCGCTGGCCGTCTGGT	G	0.1911	PA14_09300	ABC transporter ATP-binding protein	deletion	inframe
CIP	IC20	k50	F8	16	1551156	GGATGCAGCCGCAC	G	0.0886	PA14_18080	TetR	deletion	frameshift
CIP	IC20	k50	F8	16	3421029	A	*/-T	0.2439	PA14_38380	MexZ	deletion	frameshift
CIP	IC20	k50	G8	16	3420909	GGTAGGGAGAACTGCGCA	G	0.8658	PA14_38380	MexZ	deletion	frameshift
CIP	IC20	k50	H8	16	2820876	T	*/+CGCC	0.4369	PA14_32420	MexS	deletion	frameshift
CIP	IC20	k50	H8	16	3420909	GGTAGGGAGAACTGCGCA	G	0.1854	PA14_38380	MexZ	deletion	frameshift
CIP	IC20	k50	H8	16	5428115	T	W	0.247	PA14_60860	NfxB	SNP	missense
CIP	IC20	M5	A11	16	4065490	GACGAGGAGGAAGAGGAGGAGGAACCGCCGCCGGAGCTTCCCGACGAGCCTCCACCACCCCCACTCAGGCGTACCTGGCCGAACACCAGCAGCCCGAGCATGAGCTGGAACGGTAGCAGGGCCAGCCAGACCAGCGGTGCGTCCAGACCACCGGACAGCAATCCGAGCAGCAGGTAGGCCGCCAGCAACGCCCACAGTCGGCGGTGGAAACTTTTCCGCCGCTCGCGCCATAGCGAGCGCATCAGGCGGTAGTTCGACCAGCAGAGAACCGCCAGCATCAGCACCCCGGCCGGCCACAGCAGGCCGTAGATGAAGGACACCGCGCTGAACCAATGCGCCGCCAGCCCGAGCAGGGCTACATAGACCAGTACGCCGATCACCAGGTAGAAGGCCGGGCGC…	G	0.079	PA14_45710	conserved hypothetical protein	deletion	feature ablation
CIP	IC20	M5	B11	16	NA	NA	NA	NA	NA	NA	NA	NA
CIP	IC20	M5	C11	16	NA	NA	NA	NA	NA	NA	NA	NA
CIP	IC20	M5	D11	16	NA	NA	NA	NA	NA	NA	NA	NA
CIP	IC20	M5	E2	16	5459833	GAGCACCGCGCCAGCGGTATCGCCGTTCTTCAGCCCGGAAACCTGGTAGGTCAGTGCCGGATCGGCATCGCCATAGACCTTGGTCTTGGCGTCGGCGATCACATTCAGCAGCGCCTTGGTGATGGTCAGGTTATTGCCCTGGTAGCTCAGGTCGTAGTTACCGCTGTTCAATGCCAGGTCGCCCTGGTTGATGCCGTACACGCCGACATTCTCGCCAGCCACGCGGCTCAGGCTGCCGCCGTTGAGCACGGCACCGGCGGTGTCGCCGTTCTTCAGGCCGCTGACCTGGTAGGTCAGGCTCGGGTCGGCGTCGCCATAGACCTTGGTCTTGGCATCGGCGATCACATTCAGCAGCGCCTTGGTGATGGTCAGGTTATTACCCTGATAGTTCAGGGTGTA…	G	0.0521	PA14_61200	CdrA	deletion	inframe
CIP	IC20	M5	F2	16	NA	NA	NA	NA	NA	NA	NA	NA
CIP	IC20	M5	G2	16	96548	C	CTGGCTG	0.0536	PA14_00980	Fha1	insertion	inframe
CIP	IC20	M5	H2	16	NA	NA	NA	NA	NA	NA	NA	NA
CIP	IC80	k50	F3	16	796529	C	*/+GCTGGCG	0.4935	PA14_09300	ABC transporter ATP-binding protein	insertion	frameshift
CIP	IC80	k50	F3	16	5836130	G	*/+C	0.0841	PA14_65520	molecular chaperone	insertion	frameshift
CIP	IC80	M5	A5	16	2820025	T	*/-GCGAAGAGCTGCCGACCCCG	0.1413	PA14_32420	MexS	deletion	frameshift
CIP	IC80	M5	A5	16	2820136	C	T	0.8226	PA14_32420	MexS	SNP	stop gained
CIP	IC80	M5	B5	16	2820239	T	*/+CCCCGCCCATAC	0.3942	PA14_32420	MexS	insertion	inframe
CIP	IC80	M5	B5	16	2820772	CGCCACT	C	0.0923	PA14_32420	MexS	deletion	inframe
CIP	IC80	M5	C5	16	PA14_32420		diverse	0.05	PA14_32420	MexS
CIP	IC80	M5	D5	16	2820416	CCGTGCTGATCA	C	0.1184	PA14_32420	MexS	deletion	frameshift
CIP	IC80	M5	D5	16	2820662	TCGGCGATGTCTC	T	0.2638	PA14_32420	MexS	deletion	inframe
CIP	IC80	M5	D5	16	2820852	GCACATCGAGCAA	G	0.2105	PA14_32420	MexS	deletion	inframe
CIP	IC80	M5	E7	16	5428583	C	*/-CGCGCTCCTGA	0.8212	PA14_60860	NfxB	deletion	stop lost
CIP	IC80	M5	F7	16	2820136	C	Y	0.1748	PA14_32420	MexS	SNP	stop gained
CIP	IC80	M5	F7	16	2820239	T	TCCCCGCCCATAC	5	PA14_32420	MexS	insertion	inframe
CIP	IC80	M5	F7	16	5428133	T	Y	0.3551	PA14_60860	NfxB	SNP	missense
CIP	IC80	M5	F7	16	5428411	C	*/+GCGGACAGCAGA	0.0541	PA14_60860	NfxB	insertion	inframe
CIP	IC80	M5	F7	16	5428581	G	*/-GC	0.1889	PA14_60860	NfxB	deletion	frameshift
CIP	IC80	M5	G7	16	2820787	G	A	0.1052	PA14_32420	MexS	SNP	missense
CIP	IC80	M5	G7	16	5428593	C	A	0.63	PA14_60860	NfxB	SNP	stop retained
CIP	IC80	M5	H7	16	5428115	T	A	0.9496	PA14_60860	NfxB	SNP	missense
GEN	IC20	k50	A6	16	5636922	G	R	0.2792	PA14_63160	PmrB	SNP	missense
GEN	IC20	k50	A6	16	5637204	T	W	0.7063	PA14_63160	PmrB	SNP	missense
GEN	IC20	k50	B6	16	5636922	G	R	0.1119	PA14_63160	PmrB	SNP	missense
GEN	IC20	k50	B6	16	5637204	T	A	0.8836	PA14_63160	PmrB	SNP	missense
GEN	IC20	k50	C6	16	740293	C	#NAME?	0.9439	PA14_08640	sporulation domain-containing protein	deletion	frameshift
GEN	IC20	k50	D6	16	732988	G	A	0.0909	-		SNP	non-genic
GEN	IC20	k50	D6	16	3682943	G	R	0.3151	PA14_41260	ParR	SNP	missense
GEN	IC20	k50	D6	16	4369873	A	M	0.5412	PA14_49170	PhoQ	SNP	missense
GEN	IC20	k50	E8	16	3682943	G	R	0.2817	PA14_41260	ParR	SNP	missense
GEN	IC20	k50	E8	16	4369873	A	M	0.4921	PA14_49170	ParS	SNP	missense
GEN	IC20	k50	F8	16	2587833	T	*/-C	0.0979	PA14_29880	NuoL	deletion	frameshift
GEN	IC20	k50	F8	16	3421260	CGCGCAGGAGGATG	C	0.1446	PA14_38380	MexZ	deletion	frameshift
GEN	IC20	k50	F8	16	3682943	G	R	0.2429	PA14_41260	ParR	SNP	missense
GEN	IC20	k50	F8	16	5138027	CCCTGGACGAACAG	C	0.2279	PA14_57690	hypothetical protein	deletion	frameshift
GEN	IC20	k50	G8	16	5637204	T	A	0.8025	PA14_63160	PmrB	SNP	missense
GEN	IC20	k50	G8	16	5673078	TGT	CGG	0.1333	PA14_63620	LipC	SNP	missense
GEN	IC20	k50	H8	16	393319	G	*/-C	0.1786	PA14_04410	PtsP	deletion	frameshift
GEN	IC20	k50	H8	16	6124279	A	*/+GGC	0.4255	PA14_68680	EnvZ	insertion	inframe
GEN	IC20	M5	A11	16	393335	T	#NAME?	0.94	PA14_04410	PtsP	deletion	frameshift
GEN	IC20	M5	A11	16	3499294	G	T	0.9717	PA14_39300	RbsR	SNP	synonymous
GEN	IC20	M5	B11	16	394724	C	T	0.8705	PA14_04410	PtsP	SNP	missense
GEN	IC20	M5	C11	16	394264	C	*/-CACCCG	0.7287	PA14_04410	PtsP	deletion	inframe
GEN	IC20	M5	C11	16	5159716	G	*/+C	0.1927	PA14_57980	phosphocarrier protein HPr	insertion	frameshift
GEN	IC20	M5	C11	16	732988	G	R	0.0876	-		SNP	non-genic
GEN	IC20	M5	C11	16	4842338	G	K	0.087	PA14_54620	aldehyde dehydrogenase	SNP	missense
GEN	IC20	M5	D11	16	393899	T	#NAME?	0.8074	PA14_04410	PtsP	deletion	frameshift
GEN	IC20	M5	D11	16	5159716	G	*/+C	0.14	PA14_57980	phosphocarrier protein HPr	insertion	frameshift
GEN	IC20	M5	D11	16	3590907	G	R	0.0685	PA14_40260	glycoprotein (quorum sensing)	SNP	synonymous
GEN	IC20	M5	E2	16	392322	GCGGGGCAGGTGCTGTGGGCGCGGCGTATCAATCAGGAAGCCTGGCAGTTCCCGCAGGGAGGCATCAATGATCGCGAAACGCCGGAAGAGGCGCTGTATCGCGAATTGAACGAAGAAGTCGGGCTGGAGGCCGGGGACGTGCGCATCCTGGCCTGCACCCGCGGCTGGCTGCGCTACCGTTTGCCGCAGCGCCTGGTGCGGACCCACAGCCAGCCGCTGTGCATCGGCCAGAAGCAGAAATGGTTCCTGCTGCGGCTGATGTCCGACGAGGCGCGCGTGCGCATGGATATCACCAGCAAGCCCGAGTTCGACGGCTGGCGCTGGGTGAGTTACTGGTACCCCCTGGGACAGGTGGTGACCTTCAAGCGCGAGGTCTACCGCCGCGCCCTGAAGGAACTG…	G	0.1287	PA14_04390	YgdP	deletion	gene fusion
GEN	IC20	M5	E2	16	393899	T	#NAME?	0.7765	PA14_04410	PtsP	deletion	frameshift
GEN	IC20	M5	E2	16	2243692	G	R	0.2833	PA14_25660	FabG	SNP	synonymous
GEN	IC20	M5	F2	16	394708	T	*/-ACG	0.1384	PA14_04410	PtsP	deletion	inframe deletion
GEN	IC20	M5	F2	16	394361	G	S	0.6936	PA14_04410	PtsP	SNP	missense
GEN	IC20	M5	G2	16	393319	G	*/-C	0.4356	PA14_04410	PtsP	deletion	frameshift
GEN	IC20	M5	G2	16	393335	T	*/-G	0.1643	PA14_04410	PtsP	deletion	frameshift
GEN	IC20	M5	G2	16	394708	T	*/-ACG	0.0673	PA14_04410	PtsP	deletion	inframe deletion
GEN	IC20	M5	G2	16	394924	C	*/-G	0.1667	PA14_04410	PtsP	deletion	frameshift
GEN	IC20	M5	G2	16	3499294	G	K	0.1748	PA14_39300	RbsR	SNP	synonymous
GEN	IC20	M5	G2	16	5452000	G	R	0.0745	PA14_61150	oxidoreductase	SNP	missense
GEN	IC20	M5	H2	16	393042	CGC	CC	1	PA14_04410	PtsP	deletion	frameshift
GEN	IC80	k50	A12	16	393042	C	#NAME?	1	PA14_04410	PtsP	deletion	frameshift
GEN	IC80	k50	B12	16	3683307	T	C	1	PA14_41270	ParS	SNP	missense
GEN	IC80	k50	C12	16	2591369	C	*/+CAGCTGAG	0.1556	PA14_29930	NuoH	insertion	frameshift
GEN	IC80	k50	C12	16	3683505	G	R	0.7283	PA14_41270	ParS	SNP	missense
GEN	IC80	k50	D12	16	5636922	G	A	0.9725	PA14_63160	PmrB	SNP	missense
GEN	IC80	k50	E3	16	3683343	C	G	1	PA14_41270	ParS	SNP	missense
GEN	IC80	k50	E3	16	5215551	G	A	1	PA14_58560	PiuB	SNP	missense
GEN	IC80	k50	F3	16	5888350	C	T	0.9516	PA14_66100	WaaL	SNP	missense
GEN	IC80	k50	G3	16	757176	G	S	0.6164	PA14_08820	FusA1	SNP	missense
GEN	IC80	k50	G3	16	4369873	A	M	0.2602	PA14_49170	PhoQ	SNP	missense
GEN	IC80	k50	H3	16	394469	T	C	0.7647	PA14_04410	PtsP	SNP	missense
GEN	IC80	k50	H3	16	4370093	A	W	0.2432	PA14_49170	PhoQ	SNP	missense
GEN	IC80	M5	A5	16	732988	G	A	0.0992	-		SNP	non-genic
GEN	IC80	M5	A5	16	5636922	G	A	0.7864	PA14_63160	PmrB	SNP	missense
GEN	IC80	M5	A5	16	5637204	T	W	0.2414	PA14_63160	PmrB	SNP	missense
GEN	IC80	M5	B5	16	3683342	A	M	0.1569	PA14_41270	ParS	SNP	missense
GEN	IC80	M5	B5	16	5636922	G	R	0.2326	PA14_63160	PmrB	SNP	missense
GEN	IC80	M5	B5	16	5637204	T	W	0.43	PA14_63160	PmrB	SNP	missense
GEN	IC80	M5	D5	16	393324	C	*/-G	0.25	PA14_04410	PtsP	deletion	frameshift
GEN	IC80	M5	D5	16	3095099	AGGTGGCGCCGCTCGAAGGCGGCGCCACCCC	A	0.07	PA14_34820	AmbC	deletion	inframe
GEN	IC80	M5	D5	16	5636814	T	*/-CGA	0.05	PA14_63160	PmrB	deletion	inframe
GEN	IC80	M5	D5	16	5637204	T	W	0.7218	PA14_63160	PmrB	SNP	missense
GEN	IC80	M5	E7	16	393899	T	*/-G	0.1199	PA14_04410	PtsP	deletion	frameshift
GEN	IC80	M5	E7	16	394249	C	Y	0.6821	PA14_04410	PtsP	SNP	stop gained
GEN	IC80	M5	F7	16	393899	T	*/-G	0.3047	PA14_04410	PtsP	deletion	frameshift
GEN	IC80	M5	F7	16	3682943	G	R	0.061	PA14_41260	ParR	SNP	missense
GEN	IC80	M5	F7	16	5138027	CCCTGGACGAACAG	C	0.1325	PA14_57690	hypothetical protein	deletion	frameshift
GEN	IC80	M5	F7	16	5637204	T	W	0.0505	PA14_63160	PmrB	SNP	missense
