# Supplementary material for: Bottleneck size and selection level reproducibly impact evolution of antibiotic resistance
Source: Nat Ecol Evol. 2021 Jul 26;5(9):1233–42. doi: 10.1038/s41559-021-01511-2 (PMC8390372; doi:10.1038/s41559-021-01511-2)
Supplement: Source Data Fig. 3 — Statistical source data: Variant frequency dynamics during evolution. [file 41559_2021_1511_MOESM6_ESM.xlsx]

## Sheet: Fig3a-d_VariantFrequencyDynamic
Drug	Treatment	Population	Transfer	Identity	Frequency
GEN	IC20-k50	A6	1	Wt	99
GEN	IC20-k50	A6	3	Wt	15
GEN	IC20-k50	A6	5	Wt	1
GEN	IC20-k50	A6	7	Wt	1
GEN	IC20-k50	A6	9	Wt	1
GEN	IC20-k50	A6	11	Wt	1
GEN	IC20-k50	A6	13	Wt	1
GEN	IC20-k50	A6	15	Wt	1
GEN	IC20-k50	A6	1	PmrB_2	1
GEN	IC20-k50	A6	3	PmrB_2	85
GEN	IC20-k50	A6	5	PmrB_2	99
GEN	IC20-k50	A6	7	PmrB_2	38
GEN	IC20-k50	A6	9	PmrB_2	38
GEN	IC20-k50	A6	11	PmrB_2	25
GEN	IC20-k50	A6	13	PmrB_2	53
GEN	IC20-k50	A6	15	PmrB_2	71
GEN	IC20-k50	A6	1	PmrB_1	0
GEN	IC20-k50	A6	3	PmrB_1	0
GEN	IC20-k50	A6	5	PmrB_1	0
GEN	IC20-k50	A6	7	PmrB_1	63
GEN	IC20-k50	A6	9	PmrB_1	61
GEN	IC20-k50	A6	11	PmrB_1	78
GEN	IC20-k50	A6	13	PmrB_1	47
GEN	IC20-k50	A6	15	PmrB_1	28
GEN	IC20-k50	B6	1	Wt	100
GEN	IC20-k50	B6	3	Wt	100
GEN	IC20-k50	B6	5	Wt	100
GEN	IC20-k50	B6	7	Wt	96
GEN	IC20-k50	B6	9	Wt	52
GEN	IC20-k50	B6	11	Wt	2
GEN	IC20-k50	B6	13	Wt	1
GEN	IC20-k50	B6	15	Wt	0
GEN	IC20-k50	B6	1	PmrB_2	0
GEN	IC20-k50	B6	3	PmrB_2	0
GEN	IC20-k50	B6	5	PmrB_2	0
GEN	IC20-k50	B6	7	PmrB_2	4
GEN	IC20-k50	B6	9	PmrB_2	48
GEN	IC20-k50	B6	11	PmrB_2	98
GEN	IC20-k50	B6	13	PmrB_2	99
GEN	IC20-k50	B6	15	PmrB_2	88
GEN	IC20-k50	B6	1	PmrB_1	0
GEN	IC20-k50	B6	3	PmrB_1	0
GEN	IC20-k50	B6	5	PmrB_1	0
GEN	IC20-k50	B6	7	PmrB_1	0
GEN	IC20-k50	B6	9	PmrB_1	0
GEN	IC20-k50	B6	11	PmrB_1	0
GEN	IC20-k50	B6	13	PmrB_1	0
GEN	IC20-k50	B6	15	PmrB_1	11
GEN	IC20-k50	C6	1	Wt	100
GEN	IC20-k50	C6	3	Wt	100
GEN	IC20-k50	C6	5	Wt	NA
GEN	IC20-k50	C6	7	Wt	44
GEN	IC20-k50	C6	9	Wt	44
GEN	IC20-k50	C6	11	Wt	36
GEN	IC20-k50	C6	13	Wt	10
GEN	IC20-k50	C6	15	Wt	6
GEN	IC20-k50	C6	1	unknown	0
GEN	IC20-k50	C6	3	unknown	0
GEN	IC20-k50	C6	5	unknown	NA
GEN	IC20-k50	C6	7	unknown	0
GEN	IC20-k50	C6	9	unknown	0
GEN	IC20-k50	C6	11	unknown	15
GEN	IC20-k50	C6	13	unknown	74
GEN	IC20-k50	C6	15	unknown	94
GEN	IC20-k50	C6	1	NuoM	0
GEN	IC20-k50	C6	3	NuoM	0
GEN	IC20-k50	C6	5	NuoM	NA
GEN	IC20-k50	C6	7	NuoM	56
GEN	IC20-k50	C6	9	NuoM	56
GEN	IC20-k50	C6	11	NuoM	49
GEN	IC20-k50	C6	13	NuoM	16
GEN	IC20-k50	C6	15	NuoM	0
GEN	IC20-k50	D6	1	Wt	100
GEN	IC20-k50	D6	3	Wt	100
GEN	IC20-k50	D6	5	Wt	84
GEN	IC20-k50	D6	9	Wt	1
GEN	IC20-k50	D6	11	Wt	3
GEN	IC20-k50	D6	13	Wt	7
GEN	IC20-k50	D6	15	Wt	NA
GEN	IC20-k50	D6	1	intergenic	0
GEN	IC20-k50	D6	3	intergenic	0
GEN	IC20-k50	D6	5	intergenic	16
GEN	IC20-k50	D6	9	intergenic	38
GEN	IC20-k50	D6	11	intergenic	17
GEN	IC20-k50	D6	13	intergenic	16
GEN	IC20-k50	D6	15	intergenic	NA
GEN	IC20-k50	D6	1	NuoG	0
GEN	IC20-k50	D6	3	NuoG	0
GEN	IC20-k50	D6	5	NuoG	0
GEN	IC20-k50	D6	9	NuoG	9
GEN	IC20-k50	D6	11	NuoG	6
GEN	IC20-k50	D6	13	NuoG	16
GEN	IC20-k50	D6	15	NuoG	NA
GEN	IC20-k50	D6	1	NuoM	0
GEN	IC20-k50	D6	3	NuoM	0
GEN	IC20-k50	D6	5	NuoM	0
GEN	IC20-k50	D6	9	NuoM	63
GEN	IC20-k50	D6	11	NuoM	74
GEN	IC20-k50	D6	13	NuoM	61
GEN	IC20-k50	D6	15	NuoM	NA
GEN	IC20-k50	E8	1	Wt	100
GEN	IC20-k50	E8	3	Wt	100
GEN	IC20-k50	E8	5	Wt	100
GEN	IC20-k50	E8	7	Wt	95
GEN	IC20-k50	E8	9	Wt	34
GEN	IC20-k50	E8	11	Wt	58
GEN	IC20-k50	E8	13	Wt	6
GEN	IC20-k50	E8	15	Wt	23
GEN	IC20-k50	E8	1	ParR	0
GEN	IC20-k50	E8	3	ParR	0
GEN	IC20-k50	E8	5	ParR	0
GEN	IC20-k50	E8	7	ParR	0
GEN	IC20-k50	E8	9	ParR	2
GEN	IC20-k50	E8	11	ParR	5
GEN	IC20-k50	E8	13	ParR	8
GEN	IC20-k50	E8	15	ParR	28
GEN	IC20-k50	E8	1	PhoQ	0
GEN	IC20-k50	E8	3	PhoQ	0
GEN	IC20-k50	E8	5	PhoQ	0
GEN	IC20-k50	E8	7	PhoQ	5
GEN	IC20-k50	E8	9	PhoQ	64
GEN	IC20-k50	E8	11	PhoQ	37
GEN	IC20-k50	E8	13	PhoQ	86
GEN	IC20-k50	E8	15	PhoQ	49
GEN	IC20-k50	F8	1	Wt	100
GEN	IC20-k50	F8	3	Wt	100
GEN	IC20-k50	F8	5	Wt	98
GEN	IC20-k50	F8	7	Wt	90
GEN	IC20-k50	F8	9	Wt	44
GEN	IC20-k50	F8	11	Wt	37
GEN	IC20-k50	F8	13	Wt	25
GEN	IC20-k50	F8	15	Wt	29
GEN	IC20-k50	F8	1	NuoL	0
GEN	IC20-k50	F8	3	NuoL	0
GEN	IC20-k50	F8	5	NuoL	0
GEN	IC20-k50	F8	7	NuoL	7
GEN	IC20-k50	F8	9	NuoL	20
GEN	IC20-k50	F8	11	NuoL	14
GEN	IC20-k50	F8	13	NuoL	5
GEN	IC20-k50	F8	15	NuoL	10
GEN	IC20-k50	F8	1	MexZ	0
GEN	IC20-k50	F8	3	MexZ	0
GEN	IC20-k50	F8	5	MexZ	0
GEN	IC20-k50	F8	7	MexZ	0
GEN	IC20-k50	F8	9	MexZ	0
GEN	IC20-k50	F8	11	MexZ	0
GEN	IC20-k50	F8	13	MexZ	0
GEN	IC20-k50	F8	15	MexZ	14
GEN	IC20-k50	F8	1	ParR	0
GEN	IC20-k50	F8	3	ParR	0
GEN	IC20-k50	F8	5	ParR	0
GEN	IC20-k50	F8	7	ParR	0
GEN	IC20-k50	F8	9	ParR	0
GEN	IC20-k50	F8	11	ParR	5
GEN	IC20-k50	F8	13	ParR	5
GEN	IC20-k50	F8	15	ParR	24
GEN	IC20-k50	F8	1	unknown	0
GEN	IC20-k50	F8	3	unknown	0
GEN	IC20-k50	F8	5	unknown	0
GEN	IC20-k50	F8	7	unknown	0
GEN	IC20-k50	F8	9	unknown	0
GEN	IC20-k50	F8	11	unknown	5
GEN	IC20-k50	F8	13	unknown	7
GEN	IC20-k50	F8	15	unknown	23
GEN	IC20-k50	F8	1	PhoQ	0
GEN	IC20-k50	F8	3	PhoQ	0
GEN	IC20-k50	F8	5	PhoQ	2
GEN	IC20-k50	F8	7	PhoQ	3
GEN	IC20-k50	F8	9	PhoQ	36
GEN	IC20-k50	F8	11	PhoQ	39
GEN	IC20-k50	F8	13	PhoQ	58
GEN	IC20-k50	F8	15	PhoQ	0
GEN	IC20-k50	G8	1	Wt	100
GEN	IC20-k50	G8	3	Wt	100
GEN	IC20-k50	G8	5	Wt	100
GEN	IC20-k50	G8	7	Wt	100
GEN	IC20-k50	G8	9	Wt	91
GEN	IC20-k50	G8	11	Wt	85
GEN	IC20-k50	G8	13	Wt	49
GEN	IC20-k50	G8	15	Wt	14
GEN	IC20-k50	G8	1	PmrB_1	0
GEN	IC20-k50	G8	3	PmrB_1	0
GEN	IC20-k50	G8	5	PmrB_1	0
GEN	IC20-k50	G8	7	PmrB_1	0
GEN	IC20-k50	G8	9	PmrB_1	8
GEN	IC20-k50	G8	11	PmrB_1	10
GEN	IC20-k50	G8	13	PmrB_1	40
GEN	IC20-k50	G8	15	PmrB_1	80
GEN	IC20-k50	G8	1	MexZ	0
GEN	IC20-k50	G8	3	MexZ	0
GEN	IC20-k50	G8	5	MexZ	0
GEN	IC20-k50	G8	7	MexZ	0
GEN	IC20-k50	G8	9	MexZ	1
GEN	IC20-k50	G8	11	MexZ	5
GEN	IC20-k50	G8	13	MexZ	11
GEN	IC20-k50	G8	15	MexZ	6
GEN	IC20-k50	H8	1	Wt	100
GEN	IC20-k50	H8	3	Wt	100
GEN	IC20-k50	H8	5	Wt	100
GEN	IC20-k50	H8	7	Wt	100
GEN	IC20-k50	H8	9	Wt	99
GEN	IC20-k50	H8	11	Wt	95
GEN	IC20-k50	H8	13	Wt	47
GEN	IC20-k50	H8	15	Wt	39
GEN	IC20-k50	H8	1	PtsP_1	0
GEN	IC20-k50	H8	3	PtsP_1	0
GEN	IC20-k50	H8	5	PtsP_1	0
GEN	IC20-k50	H8	7	PtsP_1	0
GEN	IC20-k50	H8	9	PtsP_1	1
GEN	IC20-k50	H8	11	PtsP_1	1
GEN	IC20-k50	H8	13	PtsP_1	41
GEN	IC20-k50	H8	15	PtsP_1	18
GEN	IC20-k50	H8	1	EnvZ	0
GEN	IC20-k50	H8	3	EnvZ	0
GEN	IC20-k50	H8	5	EnvZ	0
GEN	IC20-k50	H8	7	EnvZ	0
GEN	IC20-k50	H8	9	EnvZ	0
GEN	IC20-k50	H8	11	EnvZ	4
GEN	IC20-k50	H8	13	EnvZ	12
GEN	IC20-k50	H8	15	EnvZ	43
GEN	IC20-M5	A11	1	Wt	100
GEN	IC20-M5	A11	3	Wt	89
GEN	IC20-M5	A11	5	Wt	46
GEN	IC20-M5	A11	7	Wt	25
GEN	IC20-M5	A11	9	Wt	6
GEN	IC20-M5	A11	11	Wt	3
GEN	IC20-M5	A11	13	Wt	3
GEN	IC20-M5	A11	15	Wt	3
GEN	IC20-M5	A11	1	PmrB_1	0
GEN	IC20-M5	A11	3	PmrB_1	3
GEN	IC20-M5	A11	5	PmrB_1	45
GEN	IC20-M5	A11	7	PmrB_1	16
GEN	IC20-M5	A11	9	PmrB_1	12
GEN	IC20-M5	A11	11	PmrB_1	1
GEN	IC20-M5	A11	13	PmrB_1	0
GEN	IC20-M5	A11	15	PmrB_1	0
GEN	IC20-M5	A11	1	PmrB_2	0
GEN	IC20-M5	A11	3	PmrB_2	2
GEN	IC20-M5	A11	5	PmrB_2	9
GEN	IC20-M5	A11	7	PmrB_2	10
GEN	IC20-M5	A11	9	PmrB_2	10
GEN	IC20-M5	A11	11	PmrB_2	4
GEN	IC20-M5	A11	13	PmrB_2	0
GEN	IC20-M5	A11	15	PmrB_2	0
GEN	IC20-M5	A11	1	ParS	0
GEN	IC20-M5	A11	3	ParS	9
GEN	IC20-M5	A11	5	ParS	37
GEN	IC20-M5	A11	7	ParS	31
GEN	IC20-M5	A11	9	ParS	19
GEN	IC20-M5	A11	11	ParS	0
GEN	IC20-M5	A11	13	ParS	0
GEN	IC20-M5	A11	15	ParS	0
GEN	IC20-M5	A11	1	PtsP_1	0
GEN	IC20-M5	A11	3	PtsP_1	6
GEN	IC20-M5	A11	5	PtsP_1	9
GEN	IC20-M5	A11	7	PtsP_1	30
GEN	IC20-M5	A11	9	PtsP_1	54
GEN	IC20-M5	A11	11	PtsP_1	93
GEN	IC20-M5	A11	13	PtsP_1	93
GEN	IC20-M5	A11	15	PtsP_1	94
GEN	IC20-M5	A11	1	RbsR	0
GEN	IC20-M5	A11	3	RbsR	0
GEN	IC20-M5	A11	5	RbsR	8
GEN	IC20-M5	A11	7	RbsR	34
GEN	IC20-M5	A11	9	RbsR	65
GEN	IC20-M5	A11	11	RbsR	93
GEN	IC20-M5	A11	13	RbsR	97
GEN	IC20-M5	A11	15	RbsR	97
GEN	IC20-M5	B11	1	Wt	100
GEN	IC20-M5	B11	3	Wt	100
GEN	IC20-M5	B11	5	Wt	67
GEN	IC20-M5	B11	7	Wt	27
GEN	IC20-M5	B11	9	Wt	17
GEN	IC20-M5	B11	11	Wt	13
GEN	IC20-M5	B11	13	Wt	15
GEN	IC20-M5	B11	15	Wt	6
GEN	IC20-M5	B11	1	PtsP_1	0
GEN	IC20-M5	B11	3	PtsP_1	0
GEN	IC20-M5	B11	5	PtsP_1	33
GEN	IC20-M5	B11	7	PtsP_1	73
GEN	IC20-M5	B11	9	PtsP_1	83
GEN	IC20-M5	B11	11	PtsP_1	87
GEN	IC20-M5	B11	13	PtsP_1	85
GEN	IC20-M5	B11	15	PtsP_1	94
GEN	IC20-M5	C11	1	Wt	100
GEN	IC20-M5	C11	3	Wt	98
GEN	IC20-M5	C11	5	Wt	72
GEN	IC20-M5	C11	7	Wt	64
GEN	IC20-M5	C11	9	Wt	37
GEN	IC20-M5	C11	11	Wt	0
GEN	IC20-M5	C11	13	Wt	0
GEN	IC20-M5	C11	15	Wt	0
GEN	IC20-M5	C11	1	PtsP_1	0
GEN	IC20-M5	C11	3	PtsP_1	0
GEN	IC20-M5	C11	5	PtsP_1	2
GEN	IC20-M5	C11	7	PtsP_1	5
GEN	IC20-M5	C11	9	PtsP_1	35
GEN	IC20-M5	C11	11	PtsP_1	53
GEN	IC20-M5	C11	13	PtsP_1	64
GEN	IC20-M5	C11	15	PtsP_1	73
GEN	IC20-M5	C11	1	HPr	0
GEN	IC20-M5	C11	3	HPr	0
GEN	IC20-M5	C11	5	HPr	0
GEN	IC20-M5	C11	7	HPr	1
GEN	IC20-M5	C11	9	HPr	8
GEN	IC20-M5	C11	11	HPr	20
GEN	IC20-M5	C11	13	HPr	20
GEN	IC20-M5	C11	15	HPr	19
GEN	IC20-M5	C11	1	intergenic	0
GEN	IC20-M5	C11	3	intergenic	2
GEN	IC20-M5	C11	5	intergenic	26
GEN	IC20-M5	C11	7	intergenic	30
GEN	IC20-M5	C11	9	intergenic	20
GEN	IC20-M5	C11	11	intergenic	30
GEN	IC20-M5	C11	13	intergenic	23
GEN	IC20-M5	C11	15	intergenic	9
GEN	IC20-M5	D11	1	Wt	100
GEN	IC20-M5	D11	3	Wt	100
GEN	IC20-M5	D11	5	Wt	100
GEN	IC20-M5	D11	7	Wt	100
GEN	IC20-M5	D11	9	Wt	100
GEN	IC20-M5	D11	11	Wt	94
GEN	IC20-M5	D11	13	Wt	81
GEN	IC20-M5	D11	15	Wt	5
GEN	IC20-M5	D11	1	PtsP_1	0
GEN	IC20-M5	D11	3	PtsP_1	0
GEN	IC20-M5	D11	5	PtsP_1	0
GEN	IC20-M5	D11	7	PtsP_1	0
GEN	IC20-M5	D11	9	PtsP_1	0
GEN	IC20-M5	D11	11	PtsP_1	4
GEN	IC20-M5	D11	13	PtsP_1	13
GEN	IC20-M5	D11	15	PtsP_1	81
GEN	IC20-M5	D11	1	HPr	0
GEN	IC20-M5	D11	3	HPr	0
GEN	IC20-M5	D11	5	HPr	0
GEN	IC20-M5	D11	7	HPr	0
GEN	IC20-M5	D11	9	HPr	0
GEN	IC20-M5	D11	11	HPr	2
GEN	IC20-M5	D11	13	HPr	6
GEN	IC20-M5	D11	15	HPr	14
GEN	IC20-M5	E2	1	Wt	100
GEN	IC20-M5	E2	3	Wt	98
GEN	IC20-M5	E2	5	Wt	29
GEN	IC20-M5	E2	7	Wt	23
GEN	IC20-M5	E2	9	Wt	1
GEN	IC20-M5	E2	11	Wt	13
GEN	IC20-M5	E2	13	Wt	3
GEN	IC20-M5	E2	15	Wt	9
GEN	IC20-M5	E2	1	PmrB_2	0
GEN	IC20-M5	E2	3	PmrB_2	2
GEN	IC20-M5	E2	5	PmrB_2	39
GEN	IC20-M5	E2	7	PmrB_2	25
GEN	IC20-M5	E2	9	PmrB_2	7
GEN	IC20-M5	E2	11	PmrB_2	2
GEN	IC20-M5	E2	13	PmrB_2	2
GEN	IC20-M5	E2	15	PmrB_2	0
GEN	IC20-M5	E2	1	PtsP_1	0
GEN	IC20-M5	E2	3	PtsP_1	0
GEN	IC20-M5	E2	5	PtsP_1	25
GEN	IC20-M5	E2	7	PtsP_1	40
GEN	IC20-M5	E2	9	PtsP_1	86
GEN	IC20-M5	E2	11	PtsP_1	85
GEN	IC20-M5	E2	13	PtsP_1	85
GEN	IC20-M5	E2	15	PtsP_1	78
GEN	IC20-M5	E2	1	FabG	0
GEN	IC20-M5	E2	3	FabG	0
GEN	IC20-M5	E2	5	FabG	4
GEN	IC20-M5	E2	7	FabG	9
GEN	IC20-M5	E2	9	FabG	19
GEN	IC20-M5	E2	11	FabG	26
GEN	IC20-M5	E2	13	FabG	20
GEN	IC20-M5	E2	15	FabG	28
GEN	IC20-M5	E2	1	ParS	0
GEN	IC20-M5	E2	3	ParS	0
GEN	IC20-M5	E2	5	ParS	7
GEN	IC20-M5	E2	7	ParS	12
GEN	IC20-M5	E2	9	ParS	6
GEN	IC20-M5	E2	11	ParS	0
GEN	IC20-M5	E2	13	ParS	0
GEN	IC20-M5	E2	15	ParS	0
GEN	IC20-M5	E2	1	YgdP	0
GEN	IC20-M5	E2	3	YgdP	0
GEN	IC20-M5	E2	5	YgdP	0
GEN	IC20-M5	E2	7	YgdP	0
GEN	IC20-M5	E2	9	YgdP	0
GEN	IC20-M5	E2	11	YgdP	0
GEN	IC20-M5	E2	13	YgdP	10
GEN	IC20-M5	E2	15	YgdP	13
GEN	IC20-M5	F2	1	Wt	100
GEN	IC20-M5	F2	3	Wt	100
GEN	IC20-M5	F2	5	Wt	56
GEN	IC20-M5	F2	7	Wt	41
GEN	IC20-M5	F2	9	Wt	23
GEN	IC20-M5	F2	13	Wt	17
GEN	IC20-M5	F2	15	Wt	0
GEN	IC20-M5	F2	1	PmrB_2	0
GEN	IC20-M5	F2	3	PmrB_2	0
GEN	IC20-M5	F2	5	PmrB_2	13
GEN	IC20-M5	F2	7	PmrB_2	2
GEN	IC20-M5	F2	9	PmrB_2	2
GEN	IC20-M5	F2	13	PmrB_2	2
GEN	IC20-M5	F2	15	PmrB_2	0
GEN	IC20-M5	F2	1	PtsP_1	0
GEN	IC20-M5	F2	3	PtsP_1	0
GEN	IC20-M5	F2	5	PtsP_1	22
GEN	IC20-M5	F2	7	PtsP_1	23
GEN	IC20-M5	F2	9	PtsP_1	39
GEN	IC20-M5	F2	13	PtsP_1	55
GEN	IC20-M5	F2	15	PtsP_1	14
GEN	IC20-M5	F2	1	PtsP_2	0
GEN	IC20-M5	F2	3	PtsP_2	0
GEN	IC20-M5	F2	5	PtsP_2	9
GEN	IC20-M5	F2	7	PtsP_2	34
GEN	IC20-M5	F2	9	PtsP_2	36
GEN	IC20-M5	F2	13	PtsP_2	42
GEN	IC20-M5	F2	15	PtsP_2	69
GEN	IC20-M5	G2	1	PilQ	0
GEN	IC20-M5	G2	3	PilQ	0
GEN	IC20-M5	G2	5	PilQ	17
GEN	IC20-M5	G2	7	PilQ	46
GEN	IC20-M5	G2	9	PilQ	24
GEN	IC20-M5	G2	11	PilQ	40
GEN	IC20-M5	G2	13	PilQ	NA
GEN	IC20-M5	G2	15	PilQ	NA
GEN	IC20-M5	G2	1	PtsP_1	0
GEN	IC20-M5	G2	3	PtsP_1	0
GEN	IC20-M5	G2	5	PtsP_1	2
GEN	IC20-M5	G2	7	PtsP_1	17
GEN	IC20-M5	G2	9	PtsP_1	27
GEN	IC20-M5	G2	11	PtsP_1	17
GEN	IC20-M5	G2	13	PtsP_1	NA
GEN	IC20-M5	G2	15	PtsP_1	NA
GEN	IC20-M5	G2	1	PtsP_2	0
GEN	IC20-M5	G2	3	PtsP_2	0
GEN	IC20-M5	G2	5	PtsP_2	0
GEN	IC20-M5	G2	7	PtsP_2	8
GEN	IC20-M5	G2	9	PtsP_2	13
GEN	IC20-M5	G2	11	PtsP_2	13
GEN	IC20-M5	G2	13	PtsP_2	NA
GEN	IC20-M5	G2	15	PtsP_2	NA
GEN	IC20-M5	G2	1	Wt	100
GEN	IC20-M5	G2	3	Wt	100
GEN	IC20-M5	G2	5	Wt	81
GEN	IC20-M5	G2	7	Wt	29
GEN	IC20-M5	G2	9	Wt	36
GEN	IC20-M5	G2	11	Wt	30
GEN	IC20-M5	G2	13	Wt	NA
GEN	IC20-M5	G2	15	Wt	NA
GEN	IC80-k50	A12	1	PhoQ	0
GEN	IC80-k50	A12	3	PhoQ	27
GEN	IC80-k50	A12	5	PhoQ	22
GEN	IC80-k50	A12	7	PhoQ	13
GEN	IC80-k50	A12	9	PhoQ	8
GEN	IC80-k50	A12	11	PhoQ	0
GEN	IC80-k50	A12	13	PhoQ	0
GEN	IC80-k50	A12	15	PhoQ	0
GEN	IC80-k50	A12	1	PtsP_1	0
GEN	IC80-k50	A12	3	PtsP_1	4
GEN	IC80-k50	A12	5	PtsP_1	43
GEN	IC80-k50	A12	7	PtsP_1	48
GEN	IC80-k50	A12	9	PtsP_1	87
GEN	IC80-k50	A12	11	PtsP_1	94
GEN	IC80-k50	A12	13	PtsP_1	95
GEN	IC80-k50	A12	15	PtsP_1	100
GEN	IC80-k50	A12	1	Wt	100
GEN	IC80-k50	A12	3	Wt	69
GEN	IC80-k50	A12	5	Wt	35
GEN	IC80-k50	A12	7	Wt	39
GEN	IC80-k50	A12	9	Wt	5
GEN	IC80-k50	A12	11	Wt	6
GEN	IC80-k50	A12	13	Wt	5
GEN	IC80-k50	A12	15	Wt	0
GEN	IC80-k50	B12	1	ParS	0
GEN	IC80-k50	B12	3	ParS	0
GEN	IC80-k50	B12	5	ParS	45
GEN	IC80-k50	B12	7	ParS	60
GEN	IC80-k50	B12	9	ParS	75
GEN	IC80-k50	B12	11	ParS	87
GEN	IC80-k50	B12	13	ParS	98
GEN	IC80-k50	B12	15	ParS	100
GEN	IC80-k50	B12	1	NuoH	0
GEN	IC80-k50	B12	3	NuoH	0
GEN	IC80-k50	B12	5	NuoH	9
GEN	IC80-k50	B12	7	NuoH	15
GEN	IC80-k50	B12	9	NuoH	21
GEN	IC80-k50	B12	11	NuoH	10
GEN	IC80-k50	B12	13	NuoH	0
GEN	IC80-k50	B12	15	NuoH	0
GEN	IC80-k50	B12	1	Wt	100
GEN	IC80-k50	B12	3	Wt	100
GEN	IC80-k50	B12	5	Wt	46
GEN	IC80-k50	B12	7	Wt	25
GEN	IC80-k50	B12	9	Wt	4
GEN	IC80-k50	B12	11	Wt	3
GEN	IC80-k50	B12	13	Wt	2
GEN	IC80-k50	B12	15	Wt	0
GEN	IC80-k50	C12	1	NuoH	0
GEN	IC80-k50	C12	3	NuoH	1
GEN	IC80-k50	C12	5	NuoH	5
GEN	IC80-k50	C12	7	NuoH	26
GEN	IC80-k50	C12	9	NuoH	27
GEN	IC80-k50	C12	11	NuoH	NA
GEN	IC80-k50	C12	13	NuoH	11
GEN	IC80-k50	C12	15	NuoH	16
GEN	IC80-k50	C12	1	NuoG	0
GEN	IC80-k50	C12	3	NuoG	1
GEN	IC80-k50	C12	5	NuoG	12
GEN	IC80-k50	C12	7	NuoG	27
GEN	IC80-k50	C12	9	NuoG	21
GEN	IC80-k50	C12	11	NuoG	NA
GEN	IC80-k50	C12	13	NuoG	36
GEN	IC80-k50	C12	15	NuoG	14
GEN	IC80-k50	C12	1	ParS	0
GEN	IC80-k50	C12	3	ParS	0
GEN	IC80-k50	C12	5	ParS	0
GEN	IC80-k50	C12	7	ParS	0
GEN	IC80-k50	C12	9	ParS	0
GEN	IC80-k50	C12	11	ParS	NA
GEN	IC80-k50	C12	13	ParS	55
GEN	IC80-k50	C12	15	ParS	73
GEN	IC80-k50	C12	1	Wt	100
GEN	IC80-k50	C12	3	Wt	98
GEN	IC80-k50	C12	5	Wt	83
GEN	IC80-k50	C12	7	Wt	47
GEN	IC80-k50	C12	9	Wt	52
GEN	IC80-k50	C12	11	Wt	0
GEN	IC80-k50	C12	13	Wt	0
GEN	IC80-k50	C12	15	Wt	0
GEN	IC80-k50	D12	1	PmrB_1	0
GEN	IC80-k50	D12	3	PmrB_1	0
GEN	IC80-k50	D12	5	PmrB_1	16
GEN	IC80-k50	D12	7	PmrB_1	84
GEN	IC80-k50	D12	9	PmrB_1	95
GEN	IC80-k50	D12	11	PmrB_1	99
GEN	IC80-k50	D12	13	PmrB_1	98
GEN	IC80-k50	D12	15	PmrB_1	97
GEN	IC80-k50	D12	1	Wt	100
GEN	IC80-k50	D12	3	Wt	100
GEN	IC80-k50	D12	5	Wt	84
GEN	IC80-k50	D12	7	Wt	16
GEN	IC80-k50	D12	9	Wt	5
GEN	IC80-k50	D12	11	Wt	1
GEN	IC80-k50	D12	13	Wt	2
GEN	IC80-k50	D12	15	Wt	3
GEN	IC80-k50	E3	1	ParS	0
GEN	IC80-k50	E3	3	ParS	37
GEN	IC80-k50	E3	5	ParS	80
GEN	IC80-k50	E3	7	ParS	99
GEN	IC80-k50	E3	9	ParS	98
GEN	IC80-k50	E3	11	ParS	98
GEN	IC80-k50	E3	13	ParS	95
GEN	IC80-k50	E3	15	ParS	100
GEN	IC80-k50	E3	1	PiuB	0
GEN	IC80-k50	E3	3	PiuB	43
GEN	IC80-k50	E3	5	PiuB	87
GEN	IC80-k50	E3	7	PiuB	100
GEN	IC80-k50	E3	9	PiuB	100
GEN	IC80-k50	E3	11	PiuB	100
GEN	IC80-k50	E3	13	PiuB	95
GEN	IC80-k50	E3	15	PiuB	100
GEN	IC80-k50	E3	1	Wt	100
GEN	IC80-k50	E3	3	Wt	57
GEN	IC80-k50	E3	5	Wt	13
GEN	IC80-k50	E3	7	Wt	0
GEN	IC80-k50	E3	9	Wt	0
GEN	IC80-k50	E3	11	Wt	0
GEN	IC80-k50	E3	13	Wt	9
GEN	IC80-k50	E3	15	Wt	0
GEN	IC80-k50	F3	1	WaaL	0
GEN	IC80-k50	F3	3	WaaL	13
GEN	IC80-k50	F3	5	WaaL	89
GEN	IC80-k50	F3	7	WaaL	85
GEN	IC80-k50	F3	9	WaaL	77
GEN	IC80-k50	F3	13	WaaL	87
GEN	IC80-k50	F3	15	WaaL	95
GEN	IC80-k50	F3	1	TrkH	0
GEN	IC80-k50	F3	3	TrkH	4
GEN	IC80-k50	F3	5	TrkH	4
GEN	IC80-k50	F3	7	TrkH	5
GEN	IC80-k50	F3	9	TrkH	11
GEN	IC80-k50	F3	13	TrkH	15
GEN	IC80-k50	F3	15	TrkH	5
GEN	IC80-k50	F3	1	Wt	100
GEN	IC80-k50	F3	3	Wt	83
GEN	IC80-k50	F3	5	Wt	7
GEN	IC80-k50	F3	7	Wt	10
GEN	IC80-k50	F3	9	Wt	12
GEN	IC80-k50	F3	13	Wt	0
GEN	IC80-k50	F3	15	Wt	0
GEN	IC80-k50	G3	1	FusA1	0
GEN	IC80-k50	G3	3	FusA1	26
GEN	IC80-k50	G3	5	FusA1	13
GEN	IC80-k50	G3	7	FusA1	NA
GEN	IC80-k50	G3	9	FusA1	NA
GEN	IC80-k50	G3	11	FusA1	60
GEN	IC80-k50	G3	13	FusA1	54
GEN	IC80-k50	G3	15	FusA1	62
GEN	IC80-k50	G3	1	PhoQ	0
GEN	IC80-k50	G3	3	PhoQ	26
GEN	IC80-k50	G3	5	PhoQ	66
GEN	IC80-k50	G3	7	PhoQ	NA
GEN	IC80-k50	G3	9	PhoQ	NA
GEN	IC80-k50	G3	11	PhoQ	39
GEN	IC80-k50	G3	13	PhoQ	27
GEN	IC80-k50	G3	15	PhoQ	26
GEN	IC80-k50	G3	1	Wt	100
GEN	IC80-k50	G3	3	Wt	48
GEN	IC80-k50	G3	5	Wt	21
GEN	IC80-k50	G3	7	Wt	NA
GEN	IC80-k50	G3	9	Wt	NA
GEN	IC80-k50	G3	11	Wt	1
GEN	IC80-k50	G3	13	Wt	19
GEN	IC80-k50	G3	15	Wt	12
GEN	IC80-k50	H3	1	PtsP_1	0
GEN	IC80-k50	H3	3	PtsP_1	0
GEN	IC80-k50	H3	5	PtsP_1	1
GEN	IC80-k50	H3	7	PtsP_1	13
GEN	IC80-k50	H3	9	PtsP_1	20
GEN	IC80-k50	H3	11	PtsP_1	14
GEN	IC80-k50	H3	13	PtsP_1	11
GEN	IC80-k50	H3	15	PtsP_1	0
GEN	IC80-k50	H3	1	PhoQ	0
GEN	IC80-k50	H3	3	PhoQ	0
GEN	IC80-k50	H3	5	PhoQ	0
GEN	IC80-k50	H3	7	PhoQ	0
GEN	IC80-k50	H3	9	PhoQ	3
GEN	IC80-k50	H3	11	PhoQ	3
GEN	IC80-k50	H3	13	PhoQ	5
GEN	IC80-k50	H3	15	PhoQ	24
GEN	IC80-k50	H3	1	PtsP_2	0
GEN	IC80-k50	H3	3	PtsP_2	0
GEN	IC80-k50	H3	5	PtsP_2	0
GEN	IC80-k50	H3	7	PtsP_2	0
GEN	IC80-k50	H3	9	PtsP_2	0
GEN	IC80-k50	H3	11	PtsP_2	4
GEN	IC80-k50	H3	13	PtsP_2	65
GEN	IC80-k50	H3	15	PtsP_2	76
GEN	IC80-k50	H3	1	NuoM	0
GEN	IC80-k50	H3	3	NuoM	0
GEN	IC80-k50	H3	5	NuoM	0
GEN	IC80-k50	H3	7	NuoM	7
GEN	IC80-k50	H3	9	NuoM	5
GEN	IC80-k50	H3	11	NuoM	15
GEN	IC80-k50	H3	13	NuoM	1
GEN	IC80-k50	H3	15	NuoM	1
GEN	IC80-k50	H3	1	Wt	100
GEN	IC80-k50	H3	3	Wt	100
GEN	IC80-k50	H3	5	Wt	99
GEN	IC80-k50	H3	7	Wt	80
GEN	IC80-k50	H3	9	Wt	72
GEN	IC80-k50	H3	11	Wt	64
GEN	IC80-k50	H3	13	Wt	18
GEN	IC80-k50	H3	15	Wt	0
GEN	IC80-M5	A5	1	PmrB_2	0
GEN	IC80-M5	A5	3	PmrB_2	35
GEN	IC80-M5	A5	5	PmrB_2	20
GEN	IC80-M5	A5	7	PmrB_2	15
GEN	IC80-M5	A5	9	PmrB_2	17
GEN	IC80-M5	A5	11	PmrB_2	27
GEN	IC80-M5	A5	13	PmrB_2	27
GEN	IC80-M5	A5	15	PmrB_2	24
GEN	IC80-M5	A5	1	PmrB_1	0
GEN	IC80-M5	A5	3	PmrB_1	65
GEN	IC80-M5	A5	5	PmrB_1	79
GEN	IC80-M5	A5	7	PmrB_1	76
GEN	IC80-M5	A5	9	PmrB_1	78
GEN	IC80-M5	A5	11	PmrB_1	78
GEN	IC80-M5	A5	13	PmrB_1	76
GEN	IC80-M5	A5	15	PmrB_1	76
GEN	IC80-M5	A5	1	Wt	100
GEN	IC80-M5	A5	3	Wt	1
GEN	IC80-M5	A5	5	Wt	1
GEN	IC80-M5	A5	7	Wt	9
GEN	IC80-M5	A5	9	Wt	5
GEN	IC80-M5	A5	11	Wt	0
GEN	IC80-M5	A5	13	Wt	0
GEN	IC80-M5	A5	15	Wt	0
GEN	IC80-M5	B5	1	PmrB_3	0
GEN	IC80-M5	B5	3	PmrB_3	12
GEN	IC80-M5	B5	5	PmrB_3	12
GEN	IC80-M5	B5	7	PmrB_3	NA
GEN	IC80-M5	B5	9	PmrB_3	13
GEN	IC80-M5	B5	11	PmrB_3	9
GEN	IC80-M5	B5	13	PmrB_3	NA
GEN	IC80-M5	B5	15	PmrB_3	0
GEN	IC80-M5	B5	1	ParS	0
GEN	IC80-M5	B5	3	ParS	17
GEN	IC80-M5	B5	5	ParS	13
GEN	IC80-M5	B5	7	ParS	NA
GEN	IC80-M5	B5	9	ParS	9
GEN	IC80-M5	B5	11	ParS	12
GEN	IC80-M5	B5	13	ParS	NA
GEN	IC80-M5	B5	15	ParS	16
GEN	IC80-M5	B5	1	PmrB_1	1
GEN	IC80-M5	B5	3	PmrB_1	22
GEN	IC80-M5	B5	5	PmrB_1	34
GEN	IC80-M5	B5	7	PmrB_1	NA
GEN	IC80-M5	B5	9	PmrB_1	31
GEN	IC80-M5	B5	11	PmrB_1	21
GEN	IC80-M5	B5	13	PmrB_1	NA
GEN	IC80-M5	B5	15	PmrB_1	23
GEN	IC80-M5	B5	1	PmrB_2	1
GEN	IC80-M5	B5	3	PmrB_2	41
GEN	IC80-M5	B5	5	PmrB_2	47
GEN	IC80-M5	B5	7	PmrB_2	NA
GEN	IC80-M5	B5	9	PmrB_2	58
GEN	IC80-M5	B5	11	PmrB_2	50
GEN	IC80-M5	B5	13	PmrB_2	NA
GEN	IC80-M5	B5	15	PmrB_2	46
GEN	IC80-M5	B5	1	Wt	99
GEN	IC80-M5	B5	3	Wt	8
GEN	IC80-M5	B5	5	Wt	1
GEN	IC80-M5	B5	7	Wt	NA
GEN	IC80-M5	B5	9	Wt	1
GEN	IC80-M5	B5	11	Wt	8
GEN	IC80-M5	B5	13	Wt	NA
GEN	IC80-M5	B5	15	Wt	15
GEN	IC80-M5	C5	1	PmrB_2	1
GEN	IC80-M5	C5	3	PmrB_2	30
GEN	IC80-M5	C5	5	PmrB_2	24
GEN	IC80-M5	C5	7	PmrB_2	27
GEN	IC80-M5	C5	9	PmrB_2	29
GEN	IC80-M5	C5	11	PmrB_2	NA
GEN	IC80-M5	C5	13	PmrB_2	71
GEN	IC80-M5	C5	15	PmrB_2	NA
GEN	IC80-M5	C5	1	PmrB_1	1
GEN	IC80-M5	C5	3	PmrB_1	27
GEN	IC80-M5	C5	5	PmrB_1	42
GEN	IC80-M5	C5	7	PmrB_1	24
GEN	IC80-M5	C5	9	PmrB_1	27
GEN	IC80-M5	C5	11	PmrB_1	NA
GEN	IC80-M5	C5	13	PmrB_1	16
GEN	IC80-M5	C5	15	PmrB_1	NA
GEN	IC80-M5	C5	1	AotJ	0
GEN	IC80-M5	C5	3	AotJ	14
GEN	IC80-M5	C5	5	AotJ	18
GEN	IC80-M5	C5	7	AotJ	23
GEN	IC80-M5	C5	9	AotJ	7
GEN	IC80-M5	C5	11	AotJ	NA
GEN	IC80-M5	C5	13	AotJ	1
GEN	IC80-M5	C5	15	AotJ	NA
GEN	IC80-M5	C5	1	ParS	1
GEN	IC80-M5	C5	3	ParS	28
GEN	IC80-M5	C5	5	ParS	14
GEN	IC80-M5	C5	7	ParS	28
GEN	IC80-M5	C5	9	ParS	17
GEN	IC80-M5	C5	11	ParS	NA
GEN	IC80-M5	C5	13	ParS	15
GEN	IC80-M5	C5	15	ParS	NA
GEN	IC80-M5	C5	1	Wt	99
GEN	IC80-M5	C5	3	Wt	1
GEN	IC80-M5	C5	5	Wt	2
GEN	IC80-M5	C5	7	Wt	1
GEN	IC80-M5	C5	9	Wt	20
GEN	IC80-M5	C5	11	Wt	NA
GEN	IC80-M5	C5	13	Wt	0
GEN	IC80-M5	C5	15	Wt	NA
GEN	IC80-M5	D5	1	PmrB_3	0
GEN	IC80-M5	D5	3	PmrB_3	18
GEN	IC80-M5	D5	5	PmrB_3	9
GEN	IC80-M5	D5	7	PmrB_3	11
GEN	IC80-M5	D5	9	PmrB_3	14
GEN	IC80-M5	D5	11	PmrB_3	9
GEN	IC80-M5	D5	13	PmrB_3	3
GEN	IC80-M5	D5	15	PmrB_3	5
GEN	IC80-M5	D5	1	PmrB_2	1
GEN	IC80-M5	D5	3	PmrB_2	77
GEN	IC80-M5	D5	5	PmrB_2	83
GEN	IC80-M5	D5	7	PmrB_2	80
GEN	IC80-M5	D5	9	PmrB_2	85
GEN	IC80-M5	D5	11	PmrB_2	86
GEN	IC80-M5	D5	13	PmrB_2	90
GEN	IC80-M5	D5	15	PmrB_2	72
GEN	IC80-M5	D5	1	PtsP_1	0
GEN	IC80-M5	D5	3	PtsP_1	0
GEN	IC80-M5	D5	5	PtsP_1	0
GEN	IC80-M5	D5	7	PtsP_1	0
GEN	IC80-M5	D5	9	PtsP_1	0
GEN	IC80-M5	D5	11	PtsP_1	0
GEN	IC80-M5	D5	13	PtsP_1	0
GEN	IC80-M5	D5	15	PtsP_1	25
GEN	IC80-M5	D5	1	Wt	99
GEN	IC80-M5	D5	3	Wt	5
GEN	IC80-M5	D5	5	Wt	8
GEN	IC80-M5	D5	7	Wt	9
GEN	IC80-M5	D5	9	Wt	1
GEN	IC80-M5	D5	11	Wt	5
GEN	IC80-M5	D5	13	Wt	7
GEN	IC80-M5	D5	15	Wt	0
GEN	IC80-M5	E7	1	ParS	0
GEN	IC80-M5	E7	3	ParS	21
GEN	IC80-M5	E7	5	ParS	27
GEN	IC80-M5	E7	7	ParS	20
GEN	IC80-M5	E7	9	ParS	15
GEN	IC80-M5	E7	11	ParS	6
GEN	IC80-M5	E7	13	ParS	3
GEN	IC80-M5	E7	15	ParS	0
GEN	IC80-M5	E7	1	PmrB_2	1
GEN	IC80-M5	E7	3	PmrB_2	61
GEN	IC80-M5	E7	5	PmrB_2	53
GEN	IC80-M5	E7	7	PmrB_2	37
GEN	IC80-M5	E7	9	PmrB_2	47
GEN	IC80-M5	E7	11	PmrB_2	17
GEN	IC80-M5	E7	13	PmrB_2	8
GEN	IC80-M5	E7	15	PmrB_2	0
GEN	IC80-M5	E7	1	EnvZ	0
GEN	IC80-M5	E7	3	EnvZ	2
GEN	IC80-M5	E7	5	EnvZ	13
GEN	IC80-M5	E7	7	EnvZ	7
GEN	IC80-M5	E7	9	EnvZ	4
GEN	IC80-M5	E7	11	EnvZ	0
GEN	IC80-M5	E7	13	EnvZ	0
GEN	IC80-M5	E7	15	EnvZ	0
GEN	IC80-M5	E7	1	PtsP_1	0
GEN	IC80-M5	E7	3	PtsP_1	0
GEN	IC80-M5	E7	5	PtsP_1	0
GEN	IC80-M5	E7	7	PtsP_1	0
GEN	IC80-M5	E7	9	PtsP_1	0
GEN	IC80-M5	E7	11	PtsP_1	0
GEN	IC80-M5	E7	13	PtsP_1	1
GEN	IC80-M5	E7	15	PtsP_1	15
GEN	IC80-M5	E7	1	PtsP_2	0
GEN	IC80-M5	E7	3	PtsP_2	0
GEN	IC80-M5	E7	5	PtsP_2	0
GEN	IC80-M5	E7	7	PtsP_2	0
GEN	IC80-M5	E7	9	PtsP_2	0
GEN	IC80-M5	E7	11	PtsP_2	0
GEN	IC80-M5	E7	13	PtsP_2	1
GEN	IC80-M5	E7	15	PtsP_2	70
GEN	IC80-M5	E7	1	Wt	99
GEN	IC80-M5	E7	3	Wt	16
GEN	IC80-M5	E7	5	Wt	7
GEN	IC80-M5	E7	7	Wt	36
GEN	IC80-M5	E7	9	Wt	34
GEN	IC80-M5	E7	11	Wt	77
GEN	IC80-M5	E7	13	Wt	87
GEN	IC80-M5	E7	15	Wt	15
GEN	IC80-M5	F7	1	PmrB_2	2
GEN	IC80-M5	F7	3	PmrB_2	90
GEN	IC80-M5	F7	5	PmrB_2	80
GEN	IC80-M5	F7	7	PmrB_2	NA
GEN	IC80-M5	F7	9	PmrB_2	81
GEN	IC80-M5	F7	11	PmrB_2	72
GEN	IC80-M5	F7	13	PmrB_2	31
GEN	IC80-M5	F7	15	PmrB_2	6
GEN	IC80-M5	F7	1	intergenic	1
GEN	IC80-M5	F7	3	intergenic	60
GEN	IC80-M5	F7	5	intergenic	38
GEN	IC80-M5	F7	7	intergenic	NA
GEN	IC80-M5	F7	9	intergenic	30
GEN	IC80-M5	F7	11	intergenic	32
GEN	IC80-M5	F7	13	intergenic	17
GEN	IC80-M5	F7	15	intergenic	2
GEN	IC80-M5	F7	1	PtsP_1	0
GEN	IC80-M5	F7	3	PtsP_1	0
GEN	IC80-M5	F7	5	PtsP_1	0
GEN	IC80-M5	F7	7	PtsP_1	NA
GEN	IC80-M5	F7	9	PtsP_1	7
GEN	IC80-M5	F7	11	PtsP_1	33
GEN	IC80-M5	F7	13	PtsP_1	30
GEN	IC80-M5	F7	15	PtsP_1	58
GEN	IC80-M5	F7	1	Wt	99
GEN	IC80-M5	F7	3	Wt	10
GEN	IC80-M5	F7	5	Wt	20
GEN	IC80-M5	F7	7	Wt	NA
GEN	IC80-M5	F7	9	Wt	12
GEN	IC80-M5	F7	11	Wt	1
GEN	IC80-M5	F7	13	Wt	39
GEN	IC80-M5	F7	15	Wt	36
GEN	IC80-M5	H7	1	PmrB_2	0
GEN	IC80-M5	H7	3	PmrB_2	2
GEN	IC80-M5	H7	5	PmrB_2	21
GEN	IC80-M5	H7	7	PmrB_2	7
GEN	IC80-M5	H7	9	PmrB_2	NA
GEN	IC80-M5	H7	11	PmrB_2	0
GEN	IC80-M5	H7	13	PmrB_2	0
GEN	IC80-M5	H7	15	PmrB_2	NA
GEN	IC80-M5	H7	1	PtsP_1	0
GEN	IC80-M5	H7	3	PtsP_1	1
GEN	IC80-M5	H7	5	PtsP_1	21
GEN	IC80-M5	H7	7	PtsP_1	26
GEN	IC80-M5	H7	9	PtsP_1	NA
GEN	IC80-M5	H7	11	PtsP_1	42
GEN	IC80-M5	H7	13	PtsP_1	34
GEN	IC80-M5	H7	15	PtsP_1	NA
GEN	IC80-M5	H7	1	PtsP_2	0
GEN	IC80-M5	H7	3	PtsP_2	1
GEN	IC80-M5	H7	5	PtsP_2	30
GEN	IC80-M5	H7	7	PtsP_2	51
GEN	IC80-M5	H7	9	PtsP_2	NA
GEN	IC80-M5	H7	11	PtsP_2	57
GEN	IC80-M5	H7	13	PtsP_2	47
GEN	IC80-M5	H7	15	PtsP_2	NA
GEN	IC80-M5	H7	1	RbsR	0
GEN	IC80-M5	H7	3	RbsR	1
GEN	IC80-M5	H7	5	RbsR	14
GEN	IC80-M5	H7	7	RbsR	44
GEN	IC80-M5	H7	9	RbsR	NA
GEN	IC80-M5	H7	11	RbsR	41
GEN	IC80-M5	H7	13	RbsR	29
GEN	IC80-M5	H7	15	RbsR	NA
GEN	IC80-M5	H7	1	hypothetical	0
GEN	IC80-M5	H7	3	hypothetical	1
GEN	IC80-M5	H7	5	hypothetical	9
GEN	IC80-M5	H7	7	hypothetical	14
GEN	IC80-M5	H7	9	hypothetical	NA
GEN	IC80-M5	H7	11	hypothetical	16
GEN	IC80-M5	H7	13	hypothetical	5
GEN	IC80-M5	H7	15	hypothetical	NA
GEN	IC80-M5	H7	1	Wt	100
GEN	IC80-M5	H7	3	Wt	96
GEN	IC80-M5	H7	5	Wt	28
GEN	IC80-M5	H7	7	Wt	16
GEN	IC80-M5	H7	9	Wt	NA
GEN	IC80-M5	H7	11	Wt	1
GEN	IC80-M5	H7	13	Wt	19
GEN	IC80-M5	H7	15	Wt	NA

## Sheet: Fig3ef_VariantFrequencyDynamics
Drug	Treatment	Population	Transfer	Identity	Frequency
CIP	IC20-k50	A6	3	Wt	100
CIP	IC20-k50	A6	5	Wt	100
CIP	IC20-k50	A6	7	Wt	98
CIP	IC20-k50	A6	9	Wt	81
CIP	IC20-k50	A6	11	Wt	64
CIP	IC20-k50	A6	13	Wt	58
CIP	IC20-k50	A6	15	Wt	52
CIP	IC20-k50	A6	3	CopZ	0
CIP	IC20-k50	A6	5	CopZ	0
CIP	IC20-k50	A6	7	CopZ	0
CIP	IC20-k50	A6	9	CopZ	13
CIP	IC20-k50	A6	11	CopZ	16
CIP	IC20-k50	A6	13	CopZ	18
CIP	IC20-k50	A6	15	CopZ	14
CIP	IC20-k50	A6	3	TetR	0
CIP	IC20-k50	A6	5	TetR	0
CIP	IC20-k50	A6	7	TetR	0
CIP	IC20-k50	A6	9	TetR	4
CIP	IC20-k50	A6	11	TetR	7
CIP	IC20-k50	A6	13	TetR	9
CIP	IC20-k50	A6	15	TetR	6
CIP	IC20-k50	A6	3	MexZ_1	0
CIP	IC20-k50	A6	5	MexZ_1	0
CIP	IC20-k50	A6	7	MexZ_1	2
CIP	IC20-k50	A6	9	MexZ_1	2
CIP	IC20-k50	A6	11	MexZ_1	13
CIP	IC20-k50	A6	13	MexZ_1	15
CIP	IC20-k50	A6	15	MexZ_1	28
CIP	IC20-k50	B6	3	Wt	100
CIP	IC20-k50	B6	5	Wt	100
CIP	IC20-k50	B6	7	Wt	96
CIP	IC20-k50	B6	9	Wt	84
CIP	IC20-k50	B6	13	Wt	49
CIP	IC20-k50	B6	15	Wt	52
CIP	IC20-k50	B6	3	MexT	0
CIP	IC20-k50	B6	5	MexT	0
CIP	IC20-k50	B6	7	MexT	4
CIP	IC20-k50	B6	9	MexT	16
CIP	IC20-k50	B6	13	MexT	11
CIP	IC20-k50	B6	15	MexT	0
CIP	IC20-k50	B6	3	MexS_1	0
CIP	IC20-k50	B6	5	MexS_1	0
CIP	IC20-k50	B6	7	MexS_1	0
CIP	IC20-k50	B6	9	MexS_1	0
CIP	IC20-k50	B6	13	MexS_1	32
CIP	IC20-k50	B6	15	MexS_1	39
CIP	IC20-k50	B6	3	MexS_2	0
CIP	IC20-k50	B6	5	MexS_2	0
CIP	IC20-k50	B6	7	MexS_2	0
CIP	IC20-k50	B6	9	MexS_2	0
CIP	IC20-k50	B6	13	MexS_2	8
CIP	IC20-k50	B6	15	MexS_2	9
CIP	IC20-k50	C6	3	Wt	100
CIP	IC20-k50	C6	5	Wt	98
CIP	IC20-k50	C6	7	Wt	74
CIP	IC20-k50	C6	9	Wt	39
CIP	IC20-k50	C6	11	Wt	16
CIP	IC20-k50	C6	13	Wt	0
CIP	IC20-k50	C6	15	Wt	17
CIP	IC20-k50	C6	3	MexS_1	0
CIP	IC20-k50	C6	5	MexS_1	0
CIP	IC20-k50	C6	7	MexS_1	9
CIP	IC20-k50	C6	9	MexS_1	13
CIP	IC20-k50	C6	11	MexS_1	17
CIP	IC20-k50	C6	13	MexS_1	21
CIP	IC20-k50	C6	15	MexS_1	19
CIP	IC20-k50	C6	3	MexZ_1	0
CIP	IC20-k50	C6	5	MexZ_1	0
CIP	IC20-k50	C6	7	MexZ_1	10
CIP	IC20-k50	C6	9	MexZ_1	29
CIP	IC20-k50	C6	11	MexZ_1	40
CIP	IC20-k50	C6	13	MexZ_1	52
CIP	IC20-k50	C6	15	MexZ_1	38
CIP	IC20-k50	C6	3	MexZ_2	0
CIP	IC20-k50	C6	5	MexZ_2	2
CIP	IC20-k50	C6	7	MexZ_2	7
CIP	IC20-k50	C6	9	MexZ_2	19
CIP	IC20-k50	C6	11	MexZ_2	27
CIP	IC20-k50	C6	13	MexZ_2	27
CIP	IC20-k50	C6	15	MexZ_2	26
CIP	IC20-k50	D6	3	Wt	100
CIP	IC20-k50	D6	5	Wt	100
CIP	IC20-k50	D6	9	Wt	68
CIP	IC20-k50	D6	11	Wt	46
CIP	IC20-k50	D6	13	Wt	36
CIP	IC20-k50	D6	15	Wt	38
CIP	IC20-k50	D6	3	TetR	0
CIP	IC20-k50	D6	5	TetR	0
CIP	IC20-k50	D6	9	TetR	22
CIP	IC20-k50	D6	11	TetR	40
CIP	IC20-k50	D6	13	TetR	51
CIP	IC20-k50	D6	15	TetR	45
CIP	IC20-k50	D6	3	MexZ_1	0
CIP	IC20-k50	D6	5	MexZ_1	0
CIP	IC20-k50	D6	9	MexZ_1	3
CIP	IC20-k50	D6	11	MexZ_1	5
CIP	IC20-k50	D6	13	MexZ_1	10
CIP	IC20-k50	D6	15	MexZ_1	15
CIP	IC20-k50	D6	3	PepA	0
CIP	IC20-k50	D6	5	PepA	0
CIP	IC20-k50	D6	9	PepA	7
CIP	IC20-k50	D6	11	PepA	9
CIP	IC20-k50	D6	13	PepA	3
CIP	IC20-k50	D6	15	PepA	2
CIP	IC20-k50	E8	3	Wt	100
CIP	IC20-k50	E8	5	Wt	100
CIP	IC20-k50	E8	7	Wt	96
CIP	IC20-k50	E8	13	Wt	69
CIP	IC20-k50	E8	15	Wt	75
CIP	IC20-k50	E8	3	NalC	0
CIP	IC20-k50	E8	5	NalC	0
CIP	IC20-k50	E8	7	NalC	4
CIP	IC20-k50	E8	13	NalC	31
CIP	IC20-k50	E8	15	NalC	25
CIP	IC20-k50	F8	3	Wt	100
CIP	IC20-k50	F8	5	Wt	100
CIP	IC20-k50	F8	7	Wt	100
CIP	IC20-k50	F8	9	Wt	98
CIP	IC20-k50	F8	11	Wt	79
CIP	IC20-k50	F8	13	Wt	44
CIP	IC20-k50	F8	15	Wt	48
CIP	IC20-k50	F8	3	TetR	0
CIP	IC20-k50	F8	5	TetR	0
CIP	IC20-k50	F8	7	TetR	0
CIP	IC20-k50	F8	9	TetR	0
CIP	IC20-k50	F8	11	TetR	10
CIP	IC20-k50	F8	13	TetR	16
CIP	IC20-k50	F8	15	TetR	9
CIP	IC20-k50	F8	3	MexZ_1	0
CIP	IC20-k50	F8	5	MexZ_1	0
CIP	IC20-k50	F8	7	MexZ_1	0
CIP	IC20-k50	F8	9	MexZ_1	2
CIP	IC20-k50	F8	11	MexZ_1	11
CIP	IC20-k50	F8	13	MexZ_1	40
CIP	IC20-k50	F8	15	MexZ_1	24
CIP	IC20-k50	F8	3	ABC transport	0
CIP	IC20-k50	F8	5	ABC transport	0
CIP	IC20-k50	F8	7	ABC transport	0
CIP	IC20-k50	F8	9	ABC transport	0
CIP	IC20-k50	F8	11	ABC transport	0
CIP	IC20-k50	F8	13	ABC transport	0
CIP	IC20-k50	F8	15	ABC transport	19
CIP	IC20-k50	G8	3	Wt	100
CIP	IC20-k50	G8	5	Wt	100
CIP	IC20-k50	G8	7	Wt	100
CIP	IC20-k50	G8	9	Wt	92
CIP	IC20-k50	G8	11	Wt	61
CIP	IC20-k50	G8	13	Wt	13
CIP	IC20-k50	G8	15	Wt	13
CIP	IC20-k50	G8	3	MexS_1	0
CIP	IC20-k50	G8	5	MexS_1	0
CIP	IC20-k50	G8	7	MexS_1	0
CIP	IC20-k50	G8	9	MexS_1	8
CIP	IC20-k50	G8	11	MexS_1	39
CIP	IC20-k50	G8	13	MexS_1	87
CIP	IC20-k50	G8	15	MexS_1	87
CIP	IC20-k50	G8	3	Wt	100
CIP	IC20-k50	G8	5	Wt	98
CIP	IC20-k50	G8	7	Wt	54
CIP	IC20-k50	G8	9	Wt	39
CIP	IC20-k50	G8	11	Wt	19
CIP	IC20-k50	G8	13	Wt	9
CIP	IC20-k50	G8	15	Wt	8
CIP	IC20-k50	G8	3	MexZ_1	0
CIP	IC20-k50	G8	5	MexZ_1	0
CIP	IC20-k50	G8	7	MexZ_1	0
CIP	IC20-k50	G8	9	MexZ_1	0
CIP	IC20-k50	G8	11	MexZ_1	0
CIP	IC20-k50	G8	13	MexZ_1	18
CIP	IC20-k50	G8	15	MexZ_1	19
CIP	IC20-k50	G8	3	MexS_1	0
CIP	IC20-k50	G8	5	MexS_1	0
CIP	IC20-k50	G8	7	MexS_1	0
CIP	IC20-k50	G8	9	MexS_1	0
CIP	IC20-k50	G8	11	MexS_1	0
CIP	IC20-k50	G8	13	MexS_1	49
CIP	IC20-k50	G8	15	MexS_1	44
CIP	IC20-k50	G8	3	NfxB_1	0
CIP	IC20-k50	G8	5	NfxB_1	2
CIP	IC20-k50	G8	7	NfxB_1	42
CIP	IC20-k50	G8	9	NfxB_1	55
CIP	IC20-k50	G8	11	NfxB_1	68
CIP	IC20-k50	G8	13	NfxB_1	22
CIP	IC20-k50	G8	15	NfxB_1	25
CIP	IC20-k50	G8	3	intergenic	0
CIP	IC20-k50	G8	5	intergenic	0
CIP	IC20-k50	G8	7	intergenic	4
CIP	IC20-k50	G8	9	intergenic	6
CIP	IC20-k50	G8	11	intergenic	13
CIP	IC20-k50	G8	13	intergenic	2
CIP	IC20-k50	G8	15	intergenic	4
CIP	IC80-k50	F3	3	Wt	100
CIP	IC80-k50	F3	5	Wt	100
CIP	IC80-k50	F3	7	Wt	97
CIP	IC80-k50	F3	9	Wt	0
CIP	IC80-k50	F3	11	Wt	0
CIP	IC80-k50	F3	13	Wt	0
CIP	IC80-k50	F3	15	Wt	53
CIP	IC80-k50	F3	3	ABC transport	0
CIP	IC80-k50	F3	5	ABC transport	0
CIP	IC80-k50	F3	7	ABC transport	0
CIP	IC80-k50	F3	9	ABC transport	0
CIP	IC80-k50	F3	11	ABC transport	0
CIP	IC80-k50	F3	13	ABC transport	0
CIP	IC80-k50	F3	15	ABC transport	47
CIP	IC80-k50	F3	3	CycB	0
CIP	IC80-k50	F3	5	CycB	0
CIP	IC80-k50	F3	7	CycB	3
CIP	IC80-k50	F3	9	CycB	100
CIP	IC80-k50	F3	11	CycB	100
CIP	IC80-k50	F3	13	CycB	100
CIP	IC80-k50	F3	15	CycB	0
CIP	IC80-M5	A5	3	Wt	100
CIP	IC80-M5	A5	5	Wt	50
CIP	IC80-M5	A5	7	Wt	9
CIP	IC80-M5	A5	9	Wt	14
CIP	IC80-M5	A5	11	Wt	1
CIP	IC80-M5	A5	13	Wt	7
CIP	IC80-M5	A5	15	Wt	4
CIP	IC80-M5	A5	3	MexS_1	0
CIP	IC80-M5	A5	5	MexS_1	10
CIP	IC80-M5	A5	7	MexS_1	10
CIP	IC80-M5	A5	9	MexS_1	8
CIP	IC80-M5	A5	11	MexS_1	17
CIP	IC80-M5	A5	13	MexS_1	16
CIP	IC80-M5	A5	15	MexS_1	14
CIP	IC80-M5	A5	3	MexS_2	0
CIP	IC80-M5	A5	5	MexS_2	40
CIP	IC80-M5	A5	7	MexS_2	81
CIP	IC80-M5	A5	9	MexS_2	78
CIP	IC80-M5	A5	11	MexS_2	85
CIP	IC80-M5	A5	13	MexS_2	77
CIP	IC80-M5	A5	15	MexS_2	82
CIP	IC80-M5	B5	3	Wt	85
CIP	IC80-M5	B5	5	Wt	88
CIP	IC80-M5	B5	7	Wt	67
CIP	IC80-M5	B5	9	Wt	53
CIP	IC80-M5	B5	11	Wt	51
CIP	IC80-M5	B5	15	Wt	52
CIP	IC80-M5	B5	3	MexS_1	15
CIP	IC80-M5	B5	5	MexS_1	6
CIP	IC80-M5	B5	7	MexS_1	26
CIP	IC80-M5	B5	9	MexS_1	30
CIP	IC80-M5	B5	11	MexS_1	33
CIP	IC80-M5	B5	15	MexS_1	39
CIP	IC80-M5	B5	3	MexS_2	0
CIP	IC80-M5	B5	5	MexS_2	6
CIP	IC80-M5	B5	7	MexS_2	7
CIP	IC80-M5	B5	9	MexS_2	17
CIP	IC80-M5	B5	11	MexS_2	16
CIP	IC80-M5	B5	15	MexS_2	9
CIP	IC80-M5	C5	3	Wt	58
CIP	IC80-M5	C5	5	Wt	36
CIP	IC80-M5	C5	7	Wt	73
CIP	IC80-M5	C5	9	Wt	61
CIP	IC80-M5	C5	11	Wt	36
CIP	IC80-M5	C5	13	Wt	68
CIP	IC80-M5	C5	3	ABC transport	35
CIP	IC80-M5	C5	5	ABC transport	50
CIP	IC80-M5	C5	7	ABC transport	0
CIP	IC80-M5	C5	9	ABC transport	0
CIP	IC80-M5	C5	11	ABC transport	0
CIP	IC80-M5	C5	13	ABC transport	0
CIP	IC80-M5	C5	3	NfxB_1	7
CIP	IC80-M5	C5	5	NfxB_1	14
CIP	IC80-M5	C5	7	NfxB_1	27
CIP	IC80-M5	C5	9	NfxB_1	39
CIP	IC80-M5	C5	11	NfxB_1	64
CIP	IC80-M5	C5	13	NfxB_1	17
CIP	IC80-M5	C5	3	MexZ_1	0
CIP	IC80-M5	C5	5	MexZ_1	0
CIP	IC80-M5	C5	7	MexZ_1	0
CIP	IC80-M5	C5	9	MexZ_1	0
CIP	IC80-M5	C5	11	MexZ_1	0
CIP	IC80-M5	C5	13	MexZ_1	15
CIP	IC80-M5	D5	3	Wt	71
CIP	IC80-M5	D5	5	Wt	46
CIP	IC80-M5	D5	7	Wt	57
CIP	IC80-M5	D5	9	Wt	59
CIP	IC80-M5	D5	11	Wt	61
CIP	IC80-M5	D5	13	Wt	56
CIP	IC80-M5	D5	15	Wt	40
CIP	IC80-M5	D5	3	ABC transport	29
CIP	IC80-M5	D5	5	ABC transport	32
CIP	IC80-M5	D5	7	ABC transport	10
CIP	IC80-M5	D5	9	ABC transport	0
CIP	IC80-M5	D5	11	ABC transport	0
CIP	IC80-M5	D5	13	ABC transport	0
CIP	IC80-M5	D5	15	ABC transport	0
CIP	IC80-M5	D5	3	MexS_1	0
CIP	IC80-M5	D5	5	MexS_1	0
CIP	IC80-M5	D5	7	MexS_1	3
CIP	IC80-M5	D5	9	MexS_1	6
CIP	IC80-M5	D5	11	MexS_1	3
CIP	IC80-M5	D5	13	MexS_1	11
CIP	IC80-M5	D5	15	MexS_1	12
CIP	IC80-M5	D5	3	MexS_2	0
CIP	IC80-M5	D5	5	MexS_2	3
CIP	IC80-M5	D5	7	MexS_2	9
CIP	IC80-M5	D5	9	MexS_2	14
CIP	IC80-M5	D5	11	MexS_2	13
CIP	IC80-M5	D5	13	MexS_2	12
CIP	IC80-M5	D5	15	MexS_2	26
CIP	IC80-M5	D5	3	MexS_3	0
CIP	IC80-M5	D5	5	MexS_3	19
CIP	IC80-M5	D5	7	MexS_3	21
CIP	IC80-M5	D5	9	MexS_3	21
CIP	IC80-M5	D5	11	MexS_3	23
CIP	IC80-M5	D5	13	MexS_3	21
CIP	IC80-M5	D5	15	MexS_3	22
CIP	IC80-M5	E7	3	Wt	100
CIP	IC80-M5	E7	5	Wt	98
CIP	IC80-M5	E7	9	Wt	57
CIP	IC80-M5	E7	11	Wt	42
CIP	IC80-M5	E7	13	Wt	33
CIP	IC80-M5	E7	15	Wt	18
CIP	IC80-M5	E7	3	NfxB_1	0
CIP	IC80-M5	E7	5	NfxB_1	2
CIP	IC80-M5	E7	9	NfxB_1	43
CIP	IC80-M5	E7	11	NfxB_1	58
CIP	IC80-M5	E7	13	NfxB_1	67
CIP	IC80-M5	E7	15	NfxB_1	82
CIP	IC80-M5	F7	3	Wt	98
CIP	IC80-M5	F7	5	Wt	40
CIP	IC80-M5	F7	7	Wt	28
CIP	IC80-M5	F7	9	Wt	26
CIP	IC80-M5	F7	11	Wt	1
CIP	IC80-M5	F7	13	Wt	13
CIP	IC80-M5	F7	15	Wt	24
CIP	IC80-M5	F7	3	MexS_1	0
CIP	IC80-M5	F7	5	MexS_1	11
CIP	IC80-M5	F7	7	MexS_1	13
CIP	IC80-M5	F7	9	MexS_1	10
CIP	IC80-M5	F7	11	MexS_1	6
CIP	IC80-M5	F7	13	MexS_1	24
CIP	IC80-M5	F7	15	MexS_1	17
CIP	IC80-M5	F7	3	NfxB_1	0
CIP	IC80-M5	F7	5	NfxB_1	0
CIP	IC80-M5	F7	7	NfxB_1	0
CIP	IC80-M5	F7	9	NfxB_1	0
CIP	IC80-M5	F7	11	NfxB_1	4
CIP	IC80-M5	F7	13	NfxB_1	4
CIP	IC80-M5	F7	15	NfxB_1	9
CIP	IC80-M5	F7	3	NfxB_2	0
CIP	IC80-M5	F7	5	NfxB_2	3
CIP	IC80-M5	F7	7	NfxB_2	2
CIP	IC80-M5	F7	9	NfxB_2	12
CIP	IC80-M5	F7	11	NfxB_2	31
CIP	IC80-M5	F7	13	NfxB_2	22
CIP	IC80-M5	F7	15	NfxB_2	25
CIP	IC80-M5	F7	3	NfxB_3	1
CIP	IC80-M5	F7	5	NfxB_3	40
CIP	IC80-M5	F7	7	NfxB_3	51
CIP	IC80-M5	F7	9	NfxB_3	40
CIP	IC80-M5	F7	11	NfxB_3	62
CIP	IC80-M5	F7	13	NfxB_3	33
CIP	IC80-M5	F7	15	NfxB_3	22
CIP	IC80-M5	F7	3	NfxB_4	1
CIP	IC80-M5	F7	5	NfxB_4	6
CIP	IC80-M5	F7	7	NfxB_4	6
CIP	IC80-M5	F7	9	NfxB_4	12
CIP	IC80-M5	F7	11	NfxB_4	13
CIP	IC80-M5	F7	13	NfxB_4	4
CIP	IC80-M5	F7	15	NfxB_4	3
CIP	IC80-M5	G7	3	Wt	100
CIP	IC80-M5	G7	5	Wt	87
CIP	IC80-M5	G7	7	Wt	67
CIP	IC80-M5	G7	9	Wt	51
CIP	IC80-M5	G7	11	Wt	30
CIP	IC80-M5	G7	15	Wt	24
CIP	IC80-M5	G7	3	MexS_1	0
CIP	IC80-M5	G7	5	MexS_1	0
CIP	IC80-M5	G7	7	MexS_1	10
CIP	IC80-M5	G7	9	MexS_1	10
CIP	IC80-M5	G7	11	MexS_1	18
CIP	IC80-M5	G7	15	MexS_1	11
CIP	IC80-M5	G7	3	NfxB_1	0
CIP	IC80-M5	G7	5	NfxB_1	10
CIP	IC80-M5	G7	7	NfxB_1	19
CIP	IC80-M5	G7	9	NfxB_1	31
CIP	IC80-M5	G7	11	NfxB_1	49
CIP	IC80-M5	G7	15	NfxB_1	63
CIP	IC80-M5	G7	3	MexZ_1	0
CIP	IC80-M5	G7	5	MexZ_1	3
CIP	IC80-M5	G7	7	MexZ_1	4
CIP	IC80-M5	G7	9	MexZ_1	8
CIP	IC80-M5	G7	11	MexZ_1	3
CIP	IC80-M5	G7	15	MexZ_1	2
CIP	IC80-M5	H7	3	Wt	NA
CIP	IC80-M5	H7	5	Wt	9
CIP	IC80-M5	H7	7	Wt	13
CIP	IC80-M5	H7	9	Wt	10
CIP	IC80-M5	H7	11	Wt	2
CIP	IC80-M5	H7	13	Wt	1
CIP	IC80-M5	H7	15	Wt	2
CIP	IC80-M5	H7	3	NfxB_1	NA
CIP	IC80-M5	H7	5	NfxB_1	72
CIP	IC80-M5	H7	7	NfxB_1	83
CIP	IC80-M5	H7	9	NfxB_1	88
CIP	IC80-M5	H7	11	NfxB_1	94
CIP	IC80-M5	H7	13	NfxB_1	97
CIP	IC80-M5	H7	15	NfxB_1	95
CIP	IC80-M5	H7	3	intergenic	NA
CIP	IC80-M5	H7	5	intergenic	19
CIP	IC80-M5	H7	7	intergenic	4
CIP	IC80-M5	H7	9	intergenic	2
CIP	IC80-M5	H7	11	intergenic	4
CIP	IC80-M5	H7	13	intergenic	5
CIP	IC80-M5	H7	15	intergenic	3
