# Supplementary material for: Bottleneck size and selection level reproducibly impact evolution of antibiotic resistance
Source: Nat Ecol Evol. 2021 Jul 26;5(9):1233–42. doi: 10.1038/s41559-021-01511-2 (PMC8390372; doi:10.1038/s41559-021-01511-2)
Supplement: Source Data Fig. 4 — Statistical source data: Resistance of ptsP and pmrB variants and competitive frequencies. [file 41559_2021_1511_MOESM7_ESM.xlsx]

## Sheet: Fig4a_ptsP-pmrB_Resistance
Population	Treatment	Gene	Resistance
A6	IC20-k50	pmrB	19775125
B6	IC20-k50	pmrB	1231732493
G8	IC20-k50	pmrB	119014749
H8	IC20-k50	ptsP	0.397
A11	IC20-M5	ptsP	0.9837
B11	IC20-M5	ptsP	0.315275
C11	IC20-M5	ptsP	0.6470375
D11	IC20-M5	ptsP	0.5009875
E2	IC20-M5	ptsP	0.4210875
F2	IC20-M5	ptsP	0.5334375
G2	IC20-M5	ptsP	0.532912489
H2	IC20-M5	ptsP	0.500851243
A12	IC80-k50	ptsP	0.3687625
D12	IC80-k50	pmrB	1877955005
H3	IC80-k50	ptsP	0.627284989
A5	IC80-M5	pmrB	21491875
B5	IC80-M5	pmrB	2251740004
D5	IC80-M5	pmrB	1188891226
E7	IC80-M5	ptsP	1116047496
F7	IC80-M5	ptsP	0.775854976
H7	IC80-M5	pmrB	18141

## Sheet: Fig4b_CompetitorFrequencies
Treatment	Strain A	Strain B	A Frequency	B Frequency
IC0-k50	PA14	pmrB-A5	0.80283748	0.19716252
IC0-k50	PA14	ptsP-E7	0.472593786	0.527406214
IC0-k50	PA14	pmrB-A6	0.705286752	0.294713248
IC0-k50	PA14	ptsP-B11	0.556592393	0.443407607
IC0-k50	PA14	pmrB-D12	0.713722879	0.286277121
IC0-k50	PA14	ptsP-A12	0.54831379	0.45168621
IC0-k50	ptsP-A12	pmrB-D12	0.673681967	0.326318034
IC0-k50	ptsP-B11	pmrB-A6	0.69123169	0.30876831
IC0-k50	ptsP-E7	pmrB-A5	0.853592684	0.146407316
IC0-M5	PA14	pmrB-A5	0.634430051	0.365569949
IC0-M5	PA14	ptsP-E7	0.471954339	0.528045661
IC0-M5	PA14	pmrB-A6	0.591021977	0.408978023
IC0-M5	PA14	ptsP-B11	0.519492883	0.480507117
IC0-M5	PA14	pmrB-D12	0.620555043	0.379444957
IC0-M5	PA14	ptsP-A12	0.600826532	0.399173468
IC0-M5	ptsP-A12	pmrB-D12	0.584690831	0.41530917
IC0-M5	ptsP-B11	pmrB-A6	0.565326774	0.434673226
IC0-M5	ptsP-E7	pmrB-A5	0.672981376	0.327018624
IC20-k50	PA14	pmrB-A5	0.152716983	0.847283017
IC20-k50	PA14	ptsP-E7	0.060524027	0.939475973
IC20-k50	PA14	pmrB-A6	0.123254574	0.876745426
IC20-k50	PA14	ptsP-B11	0.066254331	0.933745669
IC20-k50	PA14	pmrB-D12	0.099324609	0.900675391
IC20-k50	PA14	ptsP-A12	0.053638198	0.946361802
IC20-k50	ptsP-A12	pmrB-D12	0.551863293	0.448136707
IC20-k50	ptsP-B11	pmrB-A6	0.450621045	0.549378955
IC20-k50	ptsP-E7	pmrB-A5	0.546415418	0.453584582
IC20-M5	PA14	pmrB-A5	0.158583624	0.841416376
IC20-M5	PA14	ptsP-E7	0.139386617	0.860613383
IC20-M5	PA14	pmrB-A6	0.209004621	0.790995379
IC20-M5	PA14	ptsP-B11	0.097396334	0.902603666
IC20-M5	PA14	pmrB-D12	0.281067696	0.718942531
IC20-M5	PA14	ptsP-A12	0.16634847	0.83365153
IC20-M5	ptsP-A12	pmrB-D12	0.572551077	0.427448924
IC20-M5	ptsP-B11	pmrB-A6	0.52137216	0.47862784
IC20-M5	ptsP-E7	pmrB-A5	0.544358078	0.455641922
IC80-k50	PA14	pmrB-A5	0.038625452	0.961374548
IC80-k50	PA14	ptsP-E7	0.022494933	0.977505067
IC80-k50	PA14	pmrB-A6	0.027061625	0.972938375
IC80-k50	PA14	ptsP-B11	0.020244488	0.979755512
IC80-k50	PA14	pmrB-D12	0.020219829	0.979780171
IC80-k50	PA14	ptsP-A12	0.017131176	0.982868824
IC80-k50	ptsP-A12	pmrB-D12	0.444206219	0.555793781
IC80-k50	ptsP-B11	pmrB-A6	0.509857264	0.490142736
IC80-k50	ptsP-E7	pmrB-A5	0.292830325	0.707169675
IC80-M5	PA14	pmrB-A5	0.046174298	0.953825702
IC80-M5	PA14	ptsP-E7	0.06017863	0.93982137
IC80-M5	PA14	pmrB-A6	0.087273213	0.912726787
IC80-M5	PA14	ptsP-B11	0.054123755	0.945876245
IC80-M5	PA14	pmrB-D12	0.184026634	0.815973366
IC80-M5	PA14	ptsP-A12	0.098538815	0.901461185
IC80-M5	ptsP-A12	pmrB-D12	0.540058013	0.459941987
IC80-M5	ptsP-B11	pmrB-A6	0.446977085	0.553022915
IC80-M5	ptsP-E7	pmrB-A5	0.267114375	0.662091385
