# Supplementary material for: Bottleneck size and selection level reproducibly impact evolution of antibiotic resistance
Source: Nat Ecol Evol. 2021 Jul 26;5(9):1233–42. doi: 10.1038/s41559-021-01511-2 (PMC8390372; doi:10.1038/s41559-021-01511-2)
Supplement: Source Data Extended Data Fig. 2 — Statistical source data: Harmonic mean of population size during evolution (GEN experiment). [file 41559_2021_1511_MOESM8_ESM.xlsx]

## Sheet: ExtDatFig1_HarmonicMean_GEN
Transfer	Sample	Treatment	Cell Concentration	Total Cells	Transfer Size	Harmonic Mean
1	A06	IC20-k50	1432410145	14324101.45	50000	9965215217
1	B06	IC20-k50	1519542889	15195428.89	50000	9967203284
1	C06	IC20-k50	1729039294	17290392.94	50000	997116559
1	D06	IC20-k50	1369384707	13693847.07	50000	9963620084
1	E08	IC20-k50	2916515802	29165158.02	50000	9982885597
1	F08	IC20-k50	2653173672	26531736.72	50000	9981190093
1	G08	IC20-k50	2320168545	23201685.45	50000	9978496183
1	H08	IC20-k50	2548107962	25481079.62	50000	9980416026
1	A11	IC20-M5	4520043614	45200436.14	5000000	9003992717
1	B11	IC20-M5	3220316616	32203166.16	5000000	8656028366
1	C11	IC20-M5	4411258711	44112587.11	5000000	8981931.05
1	D11	IC20-M5	4317608927	43176089.27	5000000	8962140747
1	E02	IC20-M5	3956860161	39568601.61	5000000	8878133973
1	F02	IC20-M5	4046142843	40461428.43	5000000	8900166543
1	G02	IC20-M5	4492088258	44920882.58	5000000	8998415144
1	H02	IC20-M5	3785283626	37852836.26	5000000	8833216086
1	A12	IC80-k50	415411976	4154119.76	50000	988106904
1	B12	IC80-k50	1288822177	12888221.77	50000	9961354813
1	C12	IC80-k50	5979468458	5979468458	50000	991707395
1	D12	IC80-k50	1079878205	10798782.05	50000	9953911877
1	E03	IC80-k50	47609042	4760904.2	50000	9896069433
1	F03	IC80-k50	5275249828	5275249828	50000	9906107691
1	G03	IC80-k50	3954464696	39544646.96	50000	998737203
1	H03	IC80-k50	781084452	7810844.52	50000	9936393603
1	A05	IC80-M5	5179376325	5179376325	5000000	5088107719
1	B05	IC80-M5	6577854325	6577854325	5000000	5681410.51
1	C05	IC80-M5	588485413	5884854.13	5000000	5406461.18
1	D05	IC80-M5	6295141855	6295141855	5000000	5573318101
1	E07	IC80-M5	76929753	7692975.3	5000000	6060813259
1	F07	IC80-M5	7024162115	7024162115	5000000	5841706098
1	H07	IC80-M5	1101667409	11016674.09	5000000	6878253268
2	A06	IC20-k50	4163577249	4163577249	50000	8927861654
2	B06	IC20-k50	2811942258	2811942258	50000	982529347
2	C06	IC20-k50	5785878055	5785878055	50000	991432309
2	D06	IC20-k50	1507523185	1507523185	50000	9678977491
2	E08	IC20-k50	1763768182	17637681.82	50000	9971731739
2	F08	IC20-k50	1957836511	19578365.11	50000	9974526661
2	G08	IC20-k50	1678374384	16783743.84	50000	9970297754
2	H08	IC20-k50	176347392	17634739.2	50000	9971727036
2	A11	IC20-M5	7575173465	7575173465	5000000	6023911707
2	B11	IC20-M5	1308980674	13089806.74	5000000	7236012484
2	C11	IC20-M5	2843469363	28434693.63	5000000	8504547386
2	D11	IC20-M5	2714166816	27141668.16	5000000	8444386901
2	E02	IC20-M5	1290673033	12906730.33	5000000	7207753784
2	F02	IC20-M5	2242702606	22427026.06	5000000	8176980622
2	G02	IC20-M5	3013587925	30135879.25	5000000	8576953215
2	H02	IC20-M5	1041939246	10419392.46	5000000	6757330087
2	A12	IC80-k50	1747165604	1747165604	50000	7774974843
2	B12	IC80-k50	2237527659	22375276.59	50000	9977703731
2	C12	IC80-k50	1118651049	11186510.49	50000	99555022
2	D12	IC80-k50	2620521385	26205213.85	50000	9980956163
2	E03	IC80-k50	7840608835	7840608835	50000	9400523379
2	F03	IC80-k50	1193893545	1193893545	50000	9598036342
2	G03	IC80-k50	1982068044	1982068044	50000	9753945247
2	H03	IC80-k50	2444394828	2444394828	50000	9799550579
2	A05	IC80-M5	4573497592	4573497592	5000000	4777248386
2	B05	IC80-M5	3431969437	3431969437	5000000	4070187235
2	C05	IC80-M5	203482703	2034827.03	5000000	2892504707
2	D05	IC80-M5	1141327351	1141327351	5000000	1858437575
2	E07	IC80-M5	8675241605	8675241605	5000000	6343757467
2	F07	IC80-M5	7172187875	7172187875	5000000	5892275036
2	H07	IC80-M5	8759258605	8759258605	5000000	6366083273
3	A06	IC20-k50	2528013051	25280130.51	50000	9980260662
3	B06	IC20-k50	2516389114	25163891.14	50000	9980169661
3	C06	IC20-k50	145324385	14532438.5	50000	9965712182
3	D06	IC20-k50	3636116821	36361168.21	50000	998626795
3	E08	IC20-k50	2647749967	26477499.67	50000	9981151635
3	F08	IC20-k50	2920212418	29202124.18	50000	9982907224
3	G08	IC20-k50	1711901861	17119018.61	50000	9970877776
3	H08	IC20-k50	1735055893	17350558.93	50000	9971265291
3	A11	IC20-M5	2971192991	29711929.91	5000000	8559573031
3	B11	IC20-M5	3092489053	30924890.53	5000000	8608207311
3	C11	IC20-M5	2982229069	29822290.69	5000000	8564138114
3	D11	IC20-M5	2770764383	27707643.83	5000000	8471305354
3	E02	IC20-M5	2673152367	26731523.67	5000000	8424279889
3	F02	IC20-M5	2688375762	26883757.62	5000000	8431803409
3	G02	IC20-M5	2300617785	23006177.85	5000000	8214679623
3	H02	IC20-M5	2461333833	24613338.33	5000000	8311571649
3	A12	IC80-k50	4034256808	4034256808	50000	9877578707
3	B12	IC80-k50	2414223056	24142230.56	50000	9979332208
3	C12	IC80-k50	2228438107	22284381.07	50000	9977612991
3	D12	IC80-k50	1721411113	17214111.13	50000	9971038185
3	E03	IC80-k50	124933929	12493392.9	50000	9960138377
3	F03	IC80-k50	191413584	19141358.4	50000	9973946607
3	G03	IC80-k50	1779505508	17795055.08	50000	9971981034
3	H03	IC80-k50	1532208956	15322089.56	50000	9967473518
3	A05	IC80-M5	264896207	26489620.7	5000000	8412175222
3	B05	IC80-M5	2785597599	27855975.99	5000000	8478206826
3	C05	IC80-M5	2504839186	25048391.86	5000000	8336017.44
3	D05	IC80-M5	2420538748	24205387.48	5000000	8287987104
3	E07	IC80-M5	250376682	25037668.2	5000000	8335423387
3	F07	IC80-M5	2677064876	26770648.76	5000000	8426220365
3	H07	IC80-M5	3963998316	39639983.16	5000000	8879927893
4	A06	IC20-k50	2272906718	22729067.18	50000	9978050023
4	B06	IC20-k50	2588104418	25881044.18	50000	9980718092
4	C06	IC20-k50	1370183593	13701835.93	50000	9963641218
4	D06	IC20-k50	8716895665	8716895665	50000	9942967269
4	E08	IC20-k50	2129561446	21295614.46	50000	9976575985
4	F08	IC20-k50	1260384752	12603847.52	50000	9960486326
4	G08	IC20-k50	1369899597	13698995.97	50000	9963633708
4	H08	IC20-k50	1069623484	10696234.84	50000	9953472076
4	A11	IC20-M5	2135952343	21359523.43	5000000	8103152353
4	B11	IC20-M5	3278417091	32784170.91	5000000	8676694531
4	C11	IC20-M5	2813749188	28137491.88	5000000	8491135051
4	D11	IC20-M5	2104938716	21049387.16	5000000	8080569048
4	E02	IC20-M5	3150473474	31504734.74	5000000	8630314.66
4	F02	IC20-M5	2994835382	29948353.82	5000000	8569317449
4	G02	IC20-M5	6840981855	68409818.55	5000000	9318892.2
4	H02	IC20-M5	1969142724	19691427.24	5000000	7975005677
4	A12	IC80-k50	1571324651	15713246.51	50000	9968280646
4	B12	IC80-k50	1789472085	17894720.85	50000	9972136652
4	C12	IC80-k50	1730151651	17301516.51	50000	9971184075
4	D12	IC80-k50	1856995501	18569955.01	50000	9973147089
4	E03	IC80-k50	1629298443	16292984.43	50000	9969405833
4	F03	IC80-k50	1853339494	18533394.94	50000	997309426
4	G03	IC80-k50	189008831	18900883.1	50000	9973616005
4	H03	IC80-k50	1237280516	12372805.16	50000	9959751442
4	A05	IC80-M5	2448762864	24487628.64	5000000	8304373654
4	B05	IC80-M5	2104425042	21044250.42	5000000	8080190476
4	C05	IC80-M5	2174127258	21741272.58	5000000	8130231093
4	D05	IC80-M5	1733528912	17335289.12	5000000	7761390071
4	E07	IC80-M5	14304538	14304538	5000000	7409935426
4	F07	IC80-M5	951052307	9510523.07	5000000	6554224837
4	H07	IC80-M5	1600942654	16009426.54	5000000	7620115908
5	A06	IC20-k50	2448902928	24489029.28	50000	9979624296
5	B06	IC20-k50	2504412715	25044127.15	50000	9980075019
5	C06	IC20-k50	8566474935	8566474935	50000	9941971629
5	D06	IC20-k50	1071551618	10715516.18	50000	9953555409
5	E08	IC20-k50	3463664459	34636644.59	50000	998558523
5	F08	IC20-k50	2913805622	29138056.22	50000	9982869705
5	G08	IC20-k50	2047220725	20472207.25	50000	9975636149
5	H08	IC20-k50	167673167	16767316.7	50000	9970268741
5	A11	IC20-M5	2147845379	21478453.79	5000000	8111672215
5	B11	IC20-M5	3272742094	32727420.94	5000000	8674704002
5	C11	IC20-M5	3448331844	34483318.44	5000000	8733642.41
5	D11	IC20-M5	3285194363	32851943.63	5000000	8679063868
5	E02	IC20-M5	2496101098	24961010.98	5000000	8331164458
5	F02	IC20-M5	3181213461	31812134.61	5000000	8641752223
5	G02	IC20-M5	3039479142	30394791.42	5000000	8587362773
5	H02	IC20-M5	3137734026	31377340.26	5000000	8625517983
5	A12	IC80-k50	2125826524	21258265.24	50000	9976534927
5	B12	IC80-k50	4167064539	4167064539	50000	9881434112
5	C12	IC80-k50	6520815615	6520815615	50000	9923905946
5	D12	IC80-k50	1938048381	19380483.81	50000	9974267239
5	E03	IC80-k50	1788362698	17883626.98	50000	9972119416
5	F03	IC80-k50	2237463928	22374639.28	50000	9977703097
5	G03	IC80-k50	167410398	16741039.8	50000	9970222213
5	H03	IC80-k50	2345823724	23458237.24	50000	997873086
5	A05	IC80-M5	2226269374	22262693.74	5000000	8165991942
5	B05	IC80-M5	2310856327	23108563.27	5000000	8221182651
5	C05	IC80-M5	2312203317	23122033.17	5000000	8222034669
5	D05	IC80-M5	162353603	16235360.3	5000000	7645436701
5	E07	IC80-M5	1724224846	17242248.46	5000000	7752025831
5	F07	IC80-M5	1248018622	12480186.22	5000000	7139618573
5	H07	IC80-M5	1875553991	18755539.91	5000000	7895227.8
6	A06	IC20-k50	1391760231	1391760231	50000	9653201698
6	B06	IC20-k50	2538213484	25382134.84	50000	9980339834
6	C06	IC20-k50	700444086	7004440.86	50000	992912266
6	D06	IC20-k50	3904954442	3904954442	50000	9873576293
6	E08	IC20-k50	2509715134	25097151.34	50000	9980117032
6	F08	IC20-k50	1379198656	13791986.56	50000	9963878017
6	G08	IC20-k50	1458407176	14584071.76	50000	9965833159
6	H08	IC20-k50	9942046695	9942046695	50000	9521166669
6	A11	IC20-M5	1968782677	19687826.77	5000000	7974710352
6	B11	IC20-M5	2755294003	27552940.03	5000000	8464040423
6	C11	IC20-M5	2605618528	26056185.28	5000000	8390014757
6	D11	IC20-M5	2462561298	24625612.98	5000000	8312271208
6	E02	IC20-M5	2428846262	24288462.62	5000000	8292843136
6	F02	IC20-M5	2374437187	23744371.87	5000000	8260529045
6	G02	IC20-M5	2264991083	22649910.83	5000000	8191675904
6	H02	IC20-M5	1652882126	16528821.26	5000000	7677531928
6	A12	IC80-k50	2315749361	23157493.61	50000	9978455235
6	B12	IC80-k50	5341937565	5341937565	50000	9907268956
6	C12	IC80-k50	1817786282	18177862.82	50000	9972569467
6	D12	IC80-k50	2295382124	22953821.24	50000	9978264481
6	E03	IC80-k50	1618073441	16180734.41	50000	9969194247
6	F03	IC80-k50	89563741	8956374.1	50000	9944483763
6	G03	IC80-k50	1828618207	18286182.07	50000	997273151
6	H03	IC80-k50	1040006648	10400066.48	50000	9952153414
6	A05	IC80-M5	2349454583	23494545.83	5000000	8245278226
6	B05	IC80-M5	1865101196	18651011.96	5000000	7885925554
6	C05	IC80-M5	1721050661	17210506.61	5000000	7748813169
6	D05	IC80-M5	1976482164	19764821.64	5000000	7981007062
6	E07	IC80-M5	15699467	15699467	5000000	7584478866
6	F07	IC80-M5	1355024183	13550241.83	5000000	7304617349
6	H07	IC80-M5	165749622	16574962.2	5000000	7682498837
7	A06	IC20-k50	3279342389	3279342389	50000	8677018517
7	B06	IC20-k50	1608308967	16083089.67	50000	9969007796
7	C06	IC20-k50	3023299949	30232999.49	50000	9983489086
7	D06	IC20-k50	1807929384	18079293.84	50000	9972420327
7	E08	IC20-k50	2270235117	22702351.17	50000	9978024249
7	F08	IC20-k50	2527792683	25277926.83	50000	9980258945
7	G08	IC20-k50	2150857475	21508574.75	50000	9976807372
7	H08	IC20-k50	2284434713	22844347.13	50000	9978160548
7	A11	IC20-M5	294448442	29444844.2	5000000	8548403944
7	B11	IC20-M5	3153514368	31535143.68	5000000	8631454677
7	C11	IC20-M5	3007010719	30070107.19	5000000	8574284369
7	D11	IC20-M5	2485107213	24851072.13	5000000	8325018285
7	E02	IC20-M5	1683898486	16838984.86	5000000	7710516294
7	F02	IC20-M5	2182109895	21821098.95	5000000	8135795998
7	G02	IC20-M5	2412600397	24126003.97	5000000	8283320978
7	H02	IC20-M5	2674119532	26741195.32	5000000	8424760016
7	A12	IC80-k50	3055777457	30557774.57	50000	9983664281
7	B12	IC80-k50	2451552687	24515526.87	50000	9979646274
7	C12	IC80-k50	2370674895	23706748.95	50000	9978953349
7	D12	IC80-k50	2458946209	24589462.09	50000	9979707349
7	E03	IC80-k50	2192259813	21922598.13	50000	9977244384
7	F03	IC80-k50	1763744177	17637441.77	50000	9971731356
7	G03	IC80-k50	1978521987	19785219.87	50000	9974792314
7	H03	IC80-k50	137316237	13731623.7	50000	9963719805
7	A05	IC80-M5	2505427223	25054272.23	5000000	8336343012
7	B05	IC80-M5	184781365	18478136.5	5000000	7870359089
7	C05	IC80-M5	1996553468	19965534.68	5000000	7997238968
7	D05	IC80-M5	1239140436	12391404.36	5000000	7125016533
7	E07	IC80-M5	1674467134	16744671.34	5000000	7700586078
7	F07	IC80-M5	1749141842	17491418.42	5000000	7776929891
7	H07	IC80-M5	2005706774	20057067.74	5000000	8004555021
8	A06	IC20-k50	1868324154	18683241.54	50000	9973309478
8	B06	IC20-k50	2357477489	23574774.89	50000	9978835777
8	C06	IC20-k50	2458952719	24589527.19	50000	9979707403
8	D06	IC20-k50	1879956251	18799562.51	50000	9973474185
8	E08	IC20-k50	2120707386	21207073.86	50000	9976478418
8	F08	IC20-k50	2466269827	24662698.27	50000	9979767487
8	G08	IC20-k50	201993931	20199393.1	50000	9975307902
8	H08	IC20-k50	2003967676	20039676.76	50000	9975111596
8	A11	IC20-M5	2335134157	23351341.57	5000000	8236415025
8	B11	IC20-M5	2796979201	27969792.01	5000000	8483460254
8	C11	IC20-M5	3225651595	32256515.95	5000000	8657952878
8	D11	IC20-M5	2730684354	27306843.54	5000000	8452340293
8	E02	IC20-M5	1612818893	16128188.93	5000000	7633493331
8	F02	IC20-M5	2046657275	20466572.75	5000000	8036641974
8	G02	IC20-M5	2648982243	26489822.43	5000000	8412185394
8	H02	IC20-M5	2242840784	22428407.84	5000000	8177072461
8	A12	IC80-k50	2525667448	25256674.48	50000	9980242366
8	B12	IC80-k50	1596454442	15964544.42	50000	9968778381
8	C12	IC80-k50	1534106482	15341064.82	50000	9967513619
8	D12	IC80-k50	1528746432	15287464.32	50000	9967400087
8	E03	IC80-k50	1758790339	17587903.39	50000	9971651959
8	F03	IC80-k50	1149594063	11495940.63	50000	9956694737
8	G03	IC80-k50	1879047051	18790470.51	50000	9973461385
8	H03	IC80-k50	1193286574	11932865.74	50000	9958273754
8	A05	IC80-M5	2027076083	20270760.83	5000000	8021428783
8	B05	IC80-M5	1760279256	17602792.56	5000000	7787883959
8	C05	IC80-M5	1654476061	16544760.61	5000000	7679250148
8	D05	IC80-M5	2080205137	20802051.37	5000000	8062169582
8	E07	IC80-M5	1791432122	17914321.22	5000000	7817958493
8	F07	IC80-M5	1525640483	15256404.83	5000000	7531644908
8	H07	IC80-M5	2680931906	26809319.06	5000000	8428133595
9	A06	IC20-k50	242716769	24271676.9	50000	9979442207
9	B06	IC20-k50	2378400332	23784003.32	50000	9979021569
9	C06	IC20-k50	2033681814	20336818.14	50000	9975474348
9	D06	IC20-k50	2668846872	26688468.72	50000	998130035
9	E08	IC20-k50	770094343	7700943.43	50000	9935491724
9	F08	IC20-k50	230918361	23091836.1	50000	9978394108
9	G08	IC20-k50	2571853567	25718535.67	50000	9980596492
9	H08	IC20-k50	1736029221	17360292.21	50000	9971281355
9	A11	IC20-M5	2903403198	29034031.98	5000000	8530882264
9	B11	IC20-M5	2610669147	26106691.47	5000000	8392628.8
9	C11	IC20-M5	2873499382	28734993.82	5000000	8517859518
9	D11	IC20-M5	2462608761	24626087.61	5000000	8312298247
9	E02	IC20-M5	2182887038	21828870.38	5000000	8136335996
9	F02	IC20-M5	2143945422	21439454.22	5000000	8108886833
9	G02	IC20-M5	2598450378	25984503.78	5000000	8386290116
9	H02	IC20-M5	2262385316	22623853.16	5000000	8189970106
9	A12	IC80-k50	3167202587	31672025.87	50000	9984238081
9	B12	IC80-k50	1527923014	15279230.14	50000	9967382576
9	C12	IC80-k50	1743409373	17434093.73	50000	9971402578
9	D12	IC80-k50	1377603607	13776036.07	50000	9963836345
9	E03	IC80-k50	177416985	17741698.5	50000	9971897006
9	F03	IC80-k50	1443822876	14438228.76	50000	9965489225
9	G03	IC80-k50	1898109292	18981092.92	50000	9973727205
9	H03	IC80-k50	1296147531	12961475.31	50000	9961572382
9	A05	IC80-M5	2355797398	23557973.98	5000000	8249175518
9	B05	IC80-M5	1664681007	16646810.07	5000000	7690190849
9	C05	IC80-M5	2703137747	27031377.47	5000000	8439030602
9	D05	IC80-M5	1155795921	11557959.21	5000000	6980304193
9	E07	IC80-M5	3120133314	31201333.14	5000000	8618835395
9	F07	IC80-M5	2208434409	22084344.09	5000000	8153915.05
9	H07	IC80-M5	2591991227	25919912.27	5000000	8382919086
10	A06	IC20-k50	1982240955	19822409.55	50000	9974839488
10	B06	IC20-k50	1872716588	18727165.88	50000	9973371913
10	C06	IC20-k50	2649584588	26495845.88	50000	9981164661
10	D06	IC20-k50	2494069046	24940690.46	50000	997999255
10	E08	IC20-k50	2225929325	22259293.25	50000	9977587815
10	F08	IC20-k50	213635725	21363572.5	50000	9976650323
10	G08	IC20-k50	2228377885	22283778.85	50000	9977612387
10	H08	IC20-k50	1704462933	17044629.33	50000	9970751048
10	A11	IC20-M5	3284377634	32843776.34	5000000	8678778789
10	B11	IC20-M5	2970619288	29706192.88	5000000	8559334924
10	C11	IC20-M5	2623310106	26233101.06	5000000	8399134306
10	D11	IC20-M5	2278201991	22782019.91	5000000	8200274848
10	E02	IC20-M5	3257298423	32572984.23	5000000	8669256621
10	F02	IC20-M5	2590380464	25903804.64	5000000	8382076234
10	G02	IC20-M5	2487390813	24873908.13	5000000	8326298662
10	H02	IC20-M5	2508387554	25083875.54	5000000	8337980094
10	A12	IC80-k50	2637118951	26371189.51	50000	9981075795
10	B12	IC80-k50	1714024259	17140242.59	50000	9970913732
10	C12	IC80-k50	1661803206	16618032.06	50000	9970002458
10	D12	IC80-k50	893815034	8938150.34	50000	9944371202
10	E03	IC80-k50	1414275068	14142750.68	50000	9964770747
10	F03	IC80-k50	1869730354	18697303.54	50000	9973329498
10	G03	IC80-k50	179249971	17924997.1	50000	9972183584
10	H03	IC80-k50	1316507547	13165075.47	50000	9962164423
10	A05	IC80-M5	1955543697	19555436.97	5000000	7963791072
10	B05	IC80-M5	1922816137	19228161.37	5000000	7936285827
10	C05	IC80-M5	1779683294	17796832.94	5000000	7806712883
10	D05	IC80-M5	2799174612	27991746.12	5000000	8484469424
10	E07	IC80-M5	2598839257	25988392.57	5000000	8386492623
10	F07	IC80-M5	3088150142	30881501.42	5000000	8606524309
10	H07	IC80-M5	2359510565	23595105.65	5000000	8251449.02
11	A06	IC20-k50	2212115756	22121157.56	50000	9977448178
11	B06	IC20-k50	1983779607	19837796.07	50000	9974858954
11	C06	IC20-k50	1412965613	14129656.13	50000	9964738214
11	D06	IC20-k50	1957827794	19578277.94	50000	9974526548
11	E08	IC20-k50	4362154337	43621543.37	50000	9988550897
11	F08	IC20-k50	4049740656	40497406.56	50000	9987668755
11	G08	IC20-k50	2113687905	21136879.05	50000	9976400488
11	H08	IC20-k50	237314721	23731472.1	50000	9978975229
11	A11	IC20-M5	35615996	35615996	5000000	8768957925
11	B11	IC20-M5	2465677134	24656771.34	5000000	8314044391
11	C11	IC20-M5	2409146045	24091460.45	5000000	8281282575
11	D11	IC20-M5	2373052389	23730523.89	5000000	8259690628
11	E02	IC20-M5	2126167535	21261675.35	5000000	8096084.91
11	F02	IC20-M5	1761843028	17618430.28	5000000	7789413351
11	G02	IC20-M5	284055672	28405567.2	5000000	8503243495
11	H02	IC20-M5	251399012	25139901.2	5000000	8341069545
11	A12	IC80-k50	2361213055	23612130.55	50000	9978869189
11	B12	IC80-k50	2193883759	21938837.59	50000	997726119
11	C12	IC80-k50	2180473764	21804737.64	50000	9977121665
11	D12	IC80-k50	1533898299	15338982.99	50000	9967509224
11	E03	IC80-k50	1618973712	16189737.12	50000	9969211324
11	F03	IC80-k50	1480122774	14801227.74	50000	996633275
11	G03	IC80-k50	1710413481	17104134.81	50000	9970852508
11	H03	IC80-k50	1621354076	16213540.76	50000	9969256387
11	A05	IC80-M5	2217346414	22173464.14	5000000	8159969603
11	B05	IC80-M5	1401426812	14014268.12	5000000	7370395764
11	C05	IC80-M5	1319428525	13194285.25	5000000	7251884352
11	D05	IC80-M5	1209992241	12099922.41	5000000	7076010124
11	E07	IC80-M5	2140679141	21406791.41	5000000	8106547697
11	F07	IC80-M5	2150626976	21506269.76	5000000	8113653847
11	H07	IC80-M5	3173614201	31736142.01	5000000	8638942544
12	A06	IC20-k50	1296153697	12961536.97	50000	9961572564
12	B06	IC20-k50	1453614324	14536143.24	50000	9965720891
12	C06	IC20-k50	1334352158	13343521.58	50000	9962668519
12	D06	IC20-k50	1782742414	17827424.14	50000	9972031765
12	E08	IC20-k50	1825533768	18255337.68	50000	9972685563
12	F08	IC20-k50	1411508483	14115084.83	50000	9964701941
12	G08	IC20-k50	157799369	15779936.9	50000	9968414277
12	H08	IC20-k50	1280583818	12805838.18	50000	9961107164
12	A11	IC20-M5	306078359	30607835.9	5000000	8595814693
12	B11	IC20-M5	2524056183	25240561.83	5000000	8346591565
12	C11	IC20-M5	2245186411	22451864.11	5000000	8178630063
12	D11	IC20-M5	2050983394	20509833.94	5000000	8039971561
12	E02	IC20-M5	2510593868	25105938.68	5000000	8339198105
12	F02	IC20-M5	2026857397	20268573.97	5000000	8021257549
12	G02	IC20-M5	2330457337	23304573.37	5000000	8233501.02
12	H02	IC20-M5	3004576859	30045768.59	5000000	8573294237
12	A12	IC80-k50	3156886026	31568860.26	50000	9984186653
12	B12	IC80-k50	1226583905	12265839.05	50000	9959401873
12	C12	IC80-k50	1382376177	13823761.77	50000	9963960748
12	D12	IC80-k50	913400416	9134004.16	50000	9945557516
12	E03	IC80-k50	1232888869	12328888.69	50000	9959608652
12	F03	IC80-k50	1356927611	13569276.11	50000	9963287329
12	G03	IC80-k50	1676727632	16767276.32	50000	997026867
12	H03	IC80-k50	1117275855	11172758.55	50000	9955447674
12	A05	IC80-M5	2487379512	24873795.12	5000000	8326292331
12	B05	IC80-M5	1644128562	16441285.62	5000000	7668050.28
12	C05	IC80-M5	1782612991	17826129.91	5000000	7809527931
12	D05	IC80-M5	1784880356	17848803.56	5000000	7811701612
12	E07	IC80-M5	2255137104	22551371.04	5000000	8185208281
12	F07	IC80-M5	2193621193	21936211.93	5000000	8143762748
12	H07	IC80-M5	2312574713	23125747.13	5000000	8222269447
13	A06	IC20-k50	2068096155	20680961.55	50000	9975881485
13	B06	IC20-k50	1114851522	11148515.22	50000	9955351224
13	C06	IC20-k50	1948384052	19483840.52	50000	9974403395
13	D06	IC20-k50	1678161607	16781616.07	50000	9970293999
13	E08	IC20-k50	1700119783	17001197.83	50000	9970676547
13	F08	IC20-k50	1531903157	15319031.57	50000	9967467046
13	G08	IC20-k50	1900193792	19001937.92	50000	9973755951
13	H08	IC20-k50	1289671405	12896714.05	50000	9961380162
13	A11	IC20-M5	3309702952	33097029.52	5000000	8687561717
13	B11	IC20-M5	2313500819	23135008.19	5000000	8222854614
13	C11	IC20-M5	217058583	21705858.3	5000000	8127751618
13	D11	IC20-M5	2691801527	26918015.27	5000000	8433486557
13	E02	IC20-M5	1578361275	15783612.75	5000000	7594258486
13	F02	IC20-M5	2972277607	29722776.07	5000000	8560022969
13	G02	IC20-M5	2833620781	28336207.81	5000000	8500129.34
13	H02	IC20-M5	2596636559	25966365.59	5000000	8385344904
13	A12	IC80-k50	2066924245	20669242.45	50000	9975867844
13	B12	IC80-k50	1080960199	10809601.99	50000	9953957797
13	C12	IC80-k50	9039734405	9039734405	50000	9944992892
13	D12	IC80-k50	696462859	6964628.59	50000	9928720389
13	E03	IC80-k50	139934044	13993404.4	50000	9964396098
13	F03	IC80-k50	1332136758	13321367.58	50000	9962606667
13	G03	IC80-k50	1665327358	16653273.58	50000	9970065748
13	H03	IC80-k50	1396396864	13963968.64	50000	9964321313
13	A05	IC80-M5	2039286275	20392862.75	5000000	8030942.77
13	B05	IC80-M5	1640395868	16403958.68	5000000	7663983.53
13	C05	IC80-M5	1338569672	13385696.72	5000000	7280494682
13	D05	IC80-M5	1119853954	11198539.54	5000000	6913301975
13	E07	IC80-M5	3416248238	34162482.38	5000000	8723267858
13	F07	IC80-M5	2378616832	23786168.32	5000000	8263054692
13	H07	IC80-M5	2313042491	23130424.91	5000000	8222565064
14	A06	IC20-k50	201236478	20123647.8	50000	9975215191
14	B06	IC20-k50	1461450839	14614508.39	50000	9965904074
14	C06	IC20-k50	2102836858	21028368.58	50000	9976278999
14	D06	IC20-k50	215941153	21594115.3	50000	9976899033
14	E08	IC20-k50	1772365557	17723655.57	50000	9971868477
14	F08	IC20-k50	1742299944	17422999.44	50000	9971384421
14	G08	IC20-k50	129503377	12950337.7	50000	9961539461
14	H08	IC20-k50	1111443988	11114439.88	50000	995521495
14	A11	IC20-M5	301365597	30136559.7	5000000	8576980774
14	B11	IC20-M5	2323584214	23235842.14	5000000	8229201036
14	C11	IC20-M5	2105878456	21058784.56	5000000	8081261239
14	D11	IC20-M5	1585608175	15856081.75	5000000	7602617759
14	E02	IC20-M5	3569029578	35690295.78	5000000	8771205787
14	F02	IC20-M5	1869579581	18695795.81	5000000	7889921048
14	G02	IC20-M5	3164675553	31646755.53	5000000	8635622737
14	H02	IC20-M5	2590881137	25908811.37	5000000	8382338311
14	A12	IC80-k50	3893099176	38930991.76	50000	9987173236
14	B12	IC80-k50	1286048693	12860486.93	50000	9961271794
14	C12	IC80-k50	1643306698	16433066.98	50000	9969665839
14	D12	IC80-k50	870342825	8703428.25	50000	9942879523
14	E03	IC80-k50	1465650252	14656502.52	50000	9966001434
14	F03	IC80-k50	1255489808	12554898.08	50000	996033288
14	G03	IC80-k50	1532934728	15329347.28	50000	9967488867
14	H03	IC80-k50	1619620925	16196209.25	50000	996922359
14	A05	IC80-M5	2235138504	22351385.04	5000000	8171939011
14	B05	IC80-M5	1741299476	17412994.76	5000000	7769151.31
14	C05	IC80-M5	1445636757	14456367.57	5000000	7430147235
14	D05	IC80-M5	1557513502	15575135.02	5000000	7569882.29
14	E07	IC80-M5	2195331679	21953316.79	5000000	8144940736
14	F07	IC80-M5	2215562174	22155621.74	5000000	8158760625
14	H07	IC80-M5	2435463508	24354635.08	5000000	8296691481
15	A06	IC20-k50	188630632	18863063.2	50000	9973563246
15	B06	IC20-k50	1939099536	19390995.36	50000	9974281152
15	C06	IC20-k50	2228136923	22281369.23	50000	9977609971
15	D06	IC20-k50	2550202397	25502023.97	50000	9980432078
15	E08	IC20-k50	2094074369	20940743.69	50000	9976179977
15	F08	IC20-k50	2175677087	21756770.87	50000	9977071342
15	G08	IC20-k50	1479212406	14792124.06	50000	9966312099
15	H08	IC20-k50	1149770255	11497702.55	50000	9956701344
15	A11	IC20-M5	4154623465	41546234.65	5000000	8925799254
15	B11	IC20-M5	4435646635	44356466.35	5000000	8986961513
15	C11	IC20-M5	3348033925	33480339.25	5000000	8700635156
15	D11	IC20-M5	3649002527	36490025.27	5000000	8794891069
15	E02	IC20-M5	3588052263	35880522.63	5000000	8776923.66
15	F02	IC20-M5	3049679033	30496790.33	5000000	8591421942
15	G02	IC20-M5	2833586916	28335869.16	5000000	8500114104
15	H02	IC20-M5	3179072987	31790729.87	5000000	8640961998
15	A12	IC80-k50	3931347894	39313478.94	50000	9987297871
15	B12	IC80-k50	2035744747	20357447.47	50000	9975499141
15	C12	IC80-k50	2303928723	23039287.23	50000	9978344936
15	D12	IC80-k50	809863922	8098639.22	50000	9938640062
15	E03	IC80-k50	1992420163	19924201.63	50000	997496771
15	F03	IC80-k50	1484566154	14845661.54	50000	9966433179
15	G03	IC80-k50	2014538197	20145381.97	50000	9975241865
15	H03	IC80-k50	1763232853	17632328.53	50000	9971723181
15	A05	IC80-M5	2568563577	25685635.77	5000000	8370573112
15	B05	IC80-M5	2168979162	21689791.62	5000000	8126624564
15	C05	IC80-M5	2013476177	20134761.77	5000000	8010723139
15	D05	IC80-M5	2295276895	22952768.95	5000000	8211268.44
15	E07	IC80-M5	2835638907	28356389.07	5000000	8501036791
15	F07	IC80-M5	3398537236	33985372.36	5000000	8717467682
15	H07	IC80-M5	2230332654	22303326.54	5000000	8168721312
16	A06	IC20-k50	2560042868	25600428.68	50000	9980507148
16	B06	IC20-k50	1841587773	18415877.73	50000	9972923031
16	C06	IC20-k50	2553261699	25532616.99	50000	9980455479
16	D06	IC20-k50	1634002513	16340025.13	50000	996949364
16	E08	IC20-k50	2389704495	23897044.95	50000	9979120597
16	F08	IC20-k50	2318174467	23181744.67	50000	9978477725
16	G08	IC20-k50	1886755919	18867559.19	50000	9973569529
16	H08	IC20-k50	150078918	15007891.8	50000	9966794821
16	A11	IC20-M5	3718297634	37182976.34	5000000	8814687717
16	B11	IC20-M5	2906812932	29068129.32	5000000	8532352642
16	C11	IC20-M5	3288398997	32883989.97	5000000	8680181258
16	D11	IC20-M5	2556419077	25564190.77	5000000	8364098681
16	E02	IC20-M5	2682903124	26829031.24	5000000	8429107075
16	F02	IC20-M5	3348972555	33489725.55	5000000	8700952026
16	G02	IC20-M5	3019605739	30196057.39	5000000	8579386337
16	H02	IC20-M5	2617739597	26177395.97	5000000	8396274017
16	A12	IC80-k50	2852245709	28522457.09	50000	998250063
16	B12	IC80-k50	2062120844	20621208.44	50000	9975811767
16	C12	IC80-k50	2397040303	23970403.03	50000	9979184363
16	D12	IC80-k50	2036969092	20369690.92	50000	9975513831
16	E03	IC80-k50	2267374668	22673746.68	50000	9977996586
16	F03	IC80-k50	1847878123	18478781.23	50000	9973014955
16	G03	IC80-k50	2250845599	22508455.99	50000	9977835362
16	H03	IC80-k50	1002507063	10025070.63	50000	9950372556
16	A05	IC80-M5	2989827143	29898271.43	5000000	8567264281
16	B05	IC80-M5	244021819	24402181.9	5000000	8299445933
16	C05	IC80-M5	230339262	23033926.2	5000000	8216446757
16	D05	IC80-M5	2814864455	28148644.55	5000000	8491642.7
16	E07	IC80-M5	4249633651	42496336.51	5000000	8947287229
16	F07	IC80-M5	4244997585	42449975.85	5000000	8946258684
16	H07	IC80-M5	2872138172	28721381.72	5000000	8517261232
