# Supplementary material for: Bottleneck size and selection level reproducibly impact evolution of antibiotic resistance
Source: Nat Ecol Evol. 2021 Jul 26;5(9):1233–42. doi: 10.1038/s41559-021-01511-2 (PMC8390372; doi:10.1038/s41559-021-01511-2)
Supplement: Source Data Extended Data Fig. 3 — Statistical source data: Harmonic mean of population size during evolution (CIP experiment). [file 41559_2021_1511_MOESM9_ESM.xlsx]

## Sheet: ExtDatFig2_HarmonicMean_CIP
Transfer	Sample	Treatment	Cell Concentration	Total Cells	Transfer Size	Harmonic Mean
1	A06	IC20-k50	254924531	25492453.1	50000	9980424746
1	B06	IC20-k50	23622688	23622688	50000	9978878613
1	C06	IC20-k50	1834510355	18345103.55	50000	9972818854
1	D06	IC20-k50	929722509	92972250.9	50000	9994624942
1	E08	IC20-k50	1859916081	18599160.81	50000	9973189142
1	F08	IC20-k50	1592644712	15926447.12	50000	996870393
1	G08	IC20-k50	1605357726	16053577.26	50000	9968950998
1	H08	IC20-k50	1451429074	14514290.74	50000	9965669458
2	A06	IC20-k50	1819978909	18199789.09	50000	9972602423
2	B06	IC20-k50	1643364184	16433641.84	50000	9969666897
2	C06	IC20-k50	1700025839	17000258.39	50000	9970674931
2	D06	IC20-k50	1525703021	15257030.21	50000	9967335271
2	E08	IC20-k50	1340599776	13405997.76	50000	9962841849
2	F08	IC20-k50	1664532273	16645322.73	50000	9970051492
2	G08	IC20-k50	1332236053	13322360.53	50000	9962609444
2	H08	IC20-k50	1374265834	13742658.34	50000	996374883
3	A06	IC20-k50	2126808744	21268087.44	50000	9976545738
3	B06	IC20-k50	6508517824	65085178.24	50000	9992323657
3	C06	IC20-k50	1676860634	16768606.34	50000	9970271021
3	D06	IC20-k50	1550640386	15506403.86	50000	9967858896
3	E08	IC20-k50	1931095122	19310951.22	50000	9974174823
3	F08	IC20-k50	1590700224	15907002.24	50000	9968665794
3	G08	IC20-k50	1327965914	13279659.14	50000	9962489663
3	H08	IC20-k50	6883128558	68831285.58	50000	9992741134
4	A06	IC20-k50	2654199146	26541991.46	50000	9981197347
4	B06	IC20-k50	223187439	22318743.9	50000	9977647381
4	C06	IC20-k50	2070032455	20700324.55	50000	9975903991
4	D06	IC20-k50	1963411821	19634118.21	50000	9974598811
4	E08	IC20-k50	1672757521	16727575.21	50000	9970198316
4	F08	IC20-k50	1632659854	16326598.54	50000	9969468629
4	G08	IC20-k50	1693817644	16938176.44	50000	9970567765
4	H08	IC20-k50	1510863127	15108631.27	50000	9967015492
5	A06	IC20-k50	2900078672	29000786.72	50000	9982788762
5	B06	IC20-k50	2534806389	25348063.89	50000	998031346
5	C06	IC20-k50	2631391442	26313914.42	50000	9981034683
5	D06	IC20-k50	2056376012	20563760.12	50000	9975744357
5	E08	IC20-k50	1849330116	18493301.16	50000	9973036085
5	F08	IC20-k50	1981948964	19819489.64	50000	997483579
5	G08	IC20-k50	1924722021	19247220.21	50000	9974089532
5	H08	IC20-k50	1193525344	11935253.44	50000	9958282067
6	A06	IC20-k50	3270227608	32702276.08	50000	9984733885
6	B06	IC20-k50	2711571127	27115711.27	50000	9981594445
6	C06	IC20-k50	2294694068	22946940.68	50000	9978257978
6	D06	IC20-k50	2550937644	25509376.44	50000	9980437707
6	E08	IC20-k50	1926854299	19268542.99	50000	9974118131
6	F08	IC20-k50	1982477762	19824777.62	50000	9974842486
6	G08	IC20-k50	1837048451	18370484.51	50000	9972856306
6	H08	IC20-k50	1851225049	18512250.49	50000	9973063611
7	A06	IC20-k50	2791097961	27910979.61	50000	9982117937
7	B06	IC20-k50	2193915436	21939154.36	50000	9977261518
7	C06	IC20-k50	1807252829	18072528.29	50000	9972410031
7	D06	IC20-k50	1847588875	18475888.75	50000	9973010742
7	E08	IC20-k50	1683081156	16830811.56	50000	9970380571
7	F08	IC20-k50	1563386924	15633869.24	50000	9968120112
7	G08	IC20-k50	1370175302	13701753.02	50000	9963640999
7	H08	IC20-k50	143046468	14304646.8	50000	9965168074
8	A06	IC20-k50	2553735106	25537351.06	50000	9980459095
8	B06	IC20-k50	2568232177	25682321.77	50000	9980569184
8	C06	IC20-k50	1605390505	16053905.05	50000	996895163
8	D06	IC20-k50	1494167263	14941672.63	50000	9966648151
8	E08	IC20-k50	1754934869	17549348.69	50000	9971589858
8	F08	IC20-k50	1609602128	16096021.28	50000	9969032619
8	G08	IC20-k50	1426809545	14268095.45	50000	9965079154
8	H08	IC20-k50	129436257	12943625.7	50000	9961519593
9	A06	IC20-k50	2910665599	29106655.99	50000	9982851257
9	B06	IC20-k50	3148458499	31484584.99	50000	9984144393
9	C06	IC20-k50	191853489	19185348.9	50000	997400619
9	D06	IC20-k50	178220983	17822098.3	50000	9972023431
9	E08	IC20-k50	1716713524	17167135.24	50000	9970959164
9	F08	IC20-k50	1399492131	13994921.31	50000	9964399943
9	G08	IC20-k50	1506244912	15062449.12	50000	9966914694
9	H08	IC20-k50	2591321109	25913211.09	50000	9980741981
10	A06	IC20-k50	2933953779	29339537.79	50000	9982987143
10	B06	IC20-k50	2917625081	29176250.81	50000	9982892092
10	C06	IC20-k50	2745260938	27452609.38	50000	9981819907
10	D06	IC20-k50	2687933185	26879331.85	50000	9981432885
10	E08	IC20-k50	2113992129	21139921.29	50000	9976403876
10	F08	IC20-k50	1784305372	17843053.72	50000	9972056195
10	G08	IC20-k50	189408492	18940849.2	50000	997367153
10	H08	IC20-k50	1405851925	14058519.25	50000	996456042
11	A06	IC20-k50	3424164873	34241648.73	50000	998541919
11	B06	IC20-k50	2903919258	29039192.58	50000	9982811486
11	C06	IC20-k50	2614503978	26145039.78	50000	9980912417
11	D06	IC20-k50	2730073302	27300733.02	50000	9981718954
11	E08	IC20-k50	453665367	45366536.7	50000	9988990794
11	F08	IC20-k50	2408499405	24084994.05	50000	9979283194
11	G08	IC20-k50	1980454682	19804546.82	50000	9974816852
11	H08	IC20-k50	2053158911	20531589.11	50000	9975706443
12	A06	IC20-k50	3859547534	38595475.34	50000	9987061875
12	B06	IC20-k50	3809797463	38097974.63	50000	9986893144
12	C06	IC20-k50	3789795852	37897958.52	50000	9986824061
12	D06	IC20-k50	3021975579	30219755.79	50000	9983481862
12	E08	IC20-k50	233041471	23304147.1	50000	9978590526
12	F08	IC20-k50	1916509572	19165095.72	50000	9973978792
12	G08	IC20-k50	1803070036	18030700.36	50000	9972346204
12	H08	IC20-k50	3854775402	3854775402	50000	9871951662
13	A06	IC20-k50	4054720348	40547203.48	50000	9987683881
13	B06	IC20-k50	3125265343	31252653.43	50000	9984026913
13	C06	IC20-k50	2566066438	25660664.38	50000	9980552817
13	D06	IC20-k50	2720060744	27200607.44	50000	9981651785
13	E08	IC20-k50	2277987621	22779876.21	50000	9978098874
13	F08	IC20-k50	2013208074	20132080.74	50000	9975225548
13	G08	IC20-k50	22088173	22088173	50000	9977414577
13	H08	IC20-k50	3613851481	3613851481	50000	9863531586
14	A06	IC20-k50	3478381053	34783810.53	50000	998564613
14	B06	IC20-k50	4073439156	40734391.56	50000	9987740408
14	C06	IC20-k50	3068427445	30684274.45	50000	9983731518
14	D06	IC20-k50	2644305047	26443050.47	50000	9981127126
14	E08	IC20-k50	2994898962	29948989.62	50000	9983332772
14	F08	IC20-k50	2659116966	26591169.66	50000	9981232055
14	G08	IC20-k50	3487276664	34872766.64	50000	9985682692
14	H08	IC20-k50	5476791338	5476791338	50000	9909531594
15	A06	IC20-k50	4382591539	43825915.39	50000	9988604226
15	B06	IC20-k50	3577637562	35776375.62	50000	9986043802
15	C06	IC20-k50	3005712999	30057129.99	50000	9983392638
15	D06	IC20-k50	2784654649	27846546.49	50000	9982076634
15	E08	IC20-k50	2768670617	27686706.17	50000	9981973346
15	F08	IC20-k50	227566212	22756621.2	50000	9978076542
15	G08	IC20-k50	2400054087	24000540.87	50000	9979210447
15	H08	IC20-k50	3622973036	3622973036	50000	9863870495
1	A11	IC20-M5	4325597156	43255971.56	5000000	8963858806
1	B11	IC20-M5	3512209246	35122092.46	5000000	8753803779
1	C11	IC20-M5	3532995647	35329956.47	5000000	8760226.78
1	D11	IC20-M5	2585016191	25850161.91	5000000	8379262963
1	E02	IC20-M5	4468827417	44688274.17	5000000	8993726.37
1	F02	IC20-M5	4187628371	41876283.71	5000000	8933362544
1	G02	IC20-M5	4088403852	40884038.52	5000000	8910296443
1	H02	IC20-M5	3424275058	34242750.58	5000000	8725879321
2	A11	IC20-M5	5064362178	50643621.78	5000000	9101424415
2	B11	IC20-M5	8816888207	88168882.07	5000000	9463340131
2	C11	IC20-M5	4633000852	46330008.52	5000000	9025910935
2	D11	IC20-M5	4573282115	45732821.15	5000000	9014444715
2	E02	IC20-M5	3446735267	34467352.67	5000000	8733130129
2	F02	IC20-M5	4856346128	48563461.28	5000000	9066527838
2	G02	IC20-M5	8566818	85668180	5000000	9448538616
2	H02	IC20-M5	7371491919	73714919.19	5000000	9364796401
3	A11	IC20-M5	1013231498	101323149.8	5000000	9529735527
3	B11	IC20-M5	3038468123	30384681.23	5000000	8586959151
3	C11	IC20-M5	3025923206	30259232.06	5000000	8581931679
3	D11	IC20-M5	3891007396	38910073.96	5000000	8861309137
3	E02	IC20-M5	2558094548	25580945.48	5000000	8364994.96
3	F02	IC20-M5	2523934082	25239340.82	5000000	8346524804
3	G02	IC20-M5	2515730726	25157307.26	5000000	8342027039
3	H02	IC20-M5	1967124516	19671245.16	5000000	7973349149
4	A11	IC20-M5	4618784608	46187846.08	5000000	9023205627
4	B11	IC20-M5	448279325	44827932.5	5000000	8996546766
4	C11	IC20-M5	3791308828	37913088.28	5000000	8834854307
4	D11	IC20-M5	4137067261	41370672.61	5000000	8921732268
4	E02	IC20-M5	3356781071	33567810.71	5000000	8703582104
4	F02	IC20-M5	3922013721	39220137.21	5000000	8869293423
4	G02	IC20-M5	3278947436	32789474.36	5000000	8676880247
4	H02	IC20-M5	5144618441	51446184.41	5000000	9114200534
5	A11	IC20-M5	3590672142	35906721.42	5000000	8777706982
5	B11	IC20-M5	418770795	41877079.5	5000000	8933380651
5	C11	IC20-M5	2816472395	28164723.95	5000000	8492374003
5	D11	IC20-M5	2975302586	29753025.86	5000000	8561276356
5	E02	IC20-M5	3684456736	36844567.36	5000000	8805101757
5	F02	IC20-M5	4045886192	40458861.92	5000000	8900104449
5	G02	IC20-M5	8561634048	85616340.48	5000000	9448223138
5	H02	IC20-M5	3226452217	32264522.17	5000000	8658241215
6	A11	IC20-M5	3476706122	34767061.22	5000000	8742678024
6	B11	IC20-M5	2507184038	25071840.38	5000000	8337314931
6	C11	IC20-M5	2376711063	23767110.63	5000000	8261903997
6	D11	IC20-M5	2616628381	26166283.81	5000000	8395702218
6	E02	IC20-M5	3699261087	36992610.87	5000000	8809314.33
6	F02	IC20-M5	4519110759	45191107.59	5000000	9003807599
6	G02	IC20-M5	422942628	42294262.8	5000000	8942789314
6	H02	IC20-M5	3238927188	32389271.88	5000000	8662718007
7	A11	IC20-M5	4937809664	49378096.64	5000000	9080512135
7	B11	IC20-M5	3428096557	34280965.57	5000000	8727118866
7	C11	IC20-M5	4046612593	40466125.93	5000000	8900280176
7	D11	IC20-M5	4746331094	47463310.94	5000000	9046953021
7	E02	IC20-M5	3438678236	34386782.36	5000000	8730538597
7	F02	IC20-M5	3733048131	37330481.31	5000000	8818818061
7	G02	IC20-M5	3284862038	32848620.38	5000000	8678947885
7	H02	IC20-M5	3598349837	35983498.37	5000000	8779996779
8	A11	IC20-M5	3865063021	38650630.21	5000000	8854541166
8	B11	IC20-M5	3518580279	35185802.79	5000000	8755779491
8	C11	IC20-M5	4511760596	45117605.96	5000000	9002346.6
8	D11	IC20-M5	3720381116	37203811.16	5000000	8815272872
8	E02	IC20-M5	2970848204	29708482.04	5000000	8559429942
8	F02	IC20-M5	3312171026	33121710.26	5000000	8688411415
8	G02	IC20-M5	2803663148	28036631.48	5000000	8486528506
8	H02	IC20-M5	2391576106	23915761.06	5000000	8270839218
9	A11	IC20-M5	5049546096	50495460.96	5000000	9099025413
9	B11	IC20-M5	3960386882	39603868.82	5000000	8879021006
9	C11	IC20-M5	3902630219	39026302.19	5000000	8864315.25
9	D11	IC20-M5	358210973	35821097.3	5000000	8775143166
9	E02	IC20-M5	2581052944	25810529.44	5000000	8377178163
9	F02	IC20-M5	2745322872	27453228.72	5000000	8459321246
9	G02	IC20-M5	2322282498	23222824.98	5000000	8228384294
9	H02	IC20-M5	3207511041	32075110.41	5000000	8651386349
10	A11	IC20-M5	2696829582	26968295.82	5000000	8435950409
10	B11	IC20-M5	2233945497	22339454.97	5000000	8171141303
10	C11	IC20-M5	2469413511	24694135.11	5000000	8316165808
10	D11	IC20-M5	4844609569	48446095.69	5000000	9064477969
10	E02	IC20-M5	4058748397	40587483.97	5000000	8903207731
10	F02	IC20-M5	2836205687	28362056.87	5000000	8501291446
10	G02	IC20-M5	3453806868	34538068.68	5000000	8735395995
10	H02	IC20-M5	3020119164	30201191.64	5000000	8579593.54
11	A11	IC20-M5	346789815	34678981.5	5000000	8739887.01
11	B11	IC20-M5	313175304	31317530.4	5000000	8623254405
11	C11	IC20-M5	2496714608	24967146.08	5000000	8331506115
11	D11	IC20-M5	302777819	30277781.9	5000000	8582677331
11	E02	IC20-M5	3169574506	31695745.06	5000000	8637444207
11	F02	IC20-M5	2952898247	29528982.47	5000000	8551941111
11	G02	IC20-M5	3442745379	34427453.79	5000000	8731848111
11	H02	IC20-M5	3178084334	31780843.34	5000000	8640596695
12	A11	IC20-M5	4121676787	41216767.87	5000000	8918141568
12	B11	IC20-M5	3550608819	35506088.19	5000000	8765617658
12	C11	IC20-M5	3289783984	32897839.84	5000000	8680663589
12	D11	IC20-M5	3842735099	38427350.99	5000000	8848651855
12	E02	IC20-M5	381053643	38105364.3	5000000	8840051562
12	F02	IC20-M5	4315962784	43159627.84	5000000	8961785997
12	G02	IC20-M5	3888601448	38886014.48	5000000	8860684877
12	H02	IC20-M5	3512640163	35126401.63	5000000	8753937608
13	A11	IC20-M5	360085356	36008535.6	5000000	8780741637
13	B11	IC20-M5	3204898788	32048987.88	5000000	8650435468
13	C11	IC20-M5	233863946	23386394.6	5000000	8238592794
13	D11	IC20-M5	3423931097	34239310.97	5000000	8725767635
13	E02	IC20-M5	3744795851	37447958.51	5000000	8822087051
13	F02	IC20-M5	400661853	40066185.3	5000000	8890520694
13	G02	IC20-M5	3335408909	33354089.09	5000000	8696358037
13	H02	IC20-M5	2516049191	25160491.91	5000000	8342202105
14	A11	IC20-M5	465963181	46596318.1	5000000	9030938605
14	B11	IC20-M5	5240380654	52403806.54	5000000	9128977623
14	C11	IC20-M5	8695530965	86955309.65	5000000	9456257608
14	D11	IC20-M5	3438691029	34386910.29	5000000	8730542.72
14	E02	IC20-M5	5435825475	54358254.75	5000000	9157657175
14	F02	IC20-M5	5078805036	50788050.36	5000000	9103750719
14	G02	IC20-M5	6027288813	60272888.13	5000000	9233985175
14	H02	IC20-M5	4854449257	48544492.57	5000000	9066197146
15	A11	IC20-M5	9297686647	92976866.47	5000000	9489675453
15	B11	IC20-M5	597941803	59794180.3	5000000	9228325758
15	C11	IC20-M5	4769612878	47696128.78	5000000	9051163697
15	D11	IC20-M5	5532368084	55323680.84	5000000	9171138112
15	E02	IC20-M5	5190343716	51903437.16	5000000	9121318456
15	F02	IC20-M5	4229396213	42293962.13	5000000	8942782593
15	G02	IC20-M5	524325953	52432595.3	5000000	9129414234
15	H02	IC20-M5	6011366719	60113667.19	5000000	9232112056
1	A12	IC80-k50	3412470778	3412470778	50000	9855594449
1	B12	IC80-k50	3950009022	3950009022	50000	9875000282
1	C12	IC80-k50	3875892735	3875892735	50000	9872640433
1	D12	IC80-k50	3403807129	3403807129	50000	9855232217
1	E03	IC80-k50	4469054655	44690546.55	50000	9988824455
1	F03	IC80-k50	4756113461	47561134.61	50000	9989498255
1	G03	IC80-k50	3194041654	31940416.54	50000	9984370319
1	H03	IC80-k50	429049362	42904936.2	50000	9988359894
2	A12	IC80-k50	3403705862	3403705862	50000	9855227973
2	B12	IC80-k50	2899478302	2899478302	50000	9830478495
2	C12	IC80-k50	2885625394	2885625394	50000	9829678541
2	D12	IC80-k50	2864722636	2864722636	50000	9828457091
2	E03	IC80-k50	3214575229	3214575229	50000	9846840717
2	F03	IC80-k50	3109508332	3109508332	50000	9841747529
2	G03	IC80-k50	3319577327	3319577327	50000	9851613437
2	H03	IC80-k50	3138618828	3138618828	50000	9843192295
3	A12	IC80-k50	3866014201	3866014201	50000	9872319156
3	B12	IC80-k50	3222889068	3222889068	50000	9847229775
3	C12	IC80-k50	4496342603	4496342603	50000	9890021487
3	D12	IC80-k50	3159699091	3159699091	50000	9844222157
3	E03	IC80-k50	400219101	4002191.01	50000	9876609963
3	F03	IC80-k50	340372274	3403722.74	50000	985522868
3	G03	IC80-k50	3950199997	3950199997	50000	987500625
3	H03	IC80-k50	3433514076	3433514076	50000	9856466778
4	A12	IC80-k50	4339034277	4339034277	50000	9886079723
4	B12	IC80-k50	4055047373	4055047373	50000	9878198726
4	C12	IC80-k50	4181121388	4181121388	50000	9881828018
4	D12	IC80-k50	4979470923	4979470923	50000	9900585965
4	E03	IC80-k50	3760856901	3760856901	50000	9868795913
4	F03	IC80-k50	432819601	4328196.01	50000	9885797712
4	G03	IC80-k50	4760595548	4760595548	50000	9896062765
4	H03	IC80-k50	4002419821	4002419821	50000	987661693
5	A12	IC80-k50	4013095803	4013095803	50000	9876941125
5	B12	IC80-k50	3739883615	3739883615	50000	9868069827
5	C12	IC80-k50	3412326587	3412326587	50000	9855588435
5	D12	IC80-k50	4138935884	4138935884	50000	9880637944
5	E03	IC80-k50	4664262498	4664262498	50000	9893938872
5	F03	IC80-k50	3928881447	3928881447	50000	9874336542
5	G03	IC80-k50	4675965294	4675965294	50000	9894201508
5	H03	IC80-k50	3824148747	3824148747	50000	987093939
6	A12	IC80-k50	326499399	3264993.99	50000	9849170164
6	B12	IC80-k50	3949857235	3949857235	50000	9874995538
6	C12	IC80-k50	3686370584	3686370584	50000	9866180297
6	D12	IC80-k50	3634745096	3634745096	50000	9864305403
6	E03	IC80-k50	325650701	3256507.01	50000	9848783021
6	F03	IC80-k50	2717158865	2717158865	50000	9819309254
6	G03	IC80-k50	3298972192	3298972192	50000	9850700462
6	H03	IC80-k50	2949001174	2949001174	50000	9833277825
7	A12	IC80-k50	2927740397	2927740397	50000	9832087444
7	B12	IC80-k50	2970032248	2970032248	50000	9834438854
7	C12	IC80-k50	2675032371	2675032371	50000	9816515941
7	D12	IC80-k50	3517737115	3517737115	50000	9859855145
7	E03	IC80-k50	3361809824	3361809824	50000	9853450214
7	F03	IC80-k50	377040087	3770400.87	50000	9869123682
7	G03	IC80-k50	3770508644	3770508644	50000	9869127374
7	H03	IC80-k50	2353144358	2353144358	50000	9791939257
8	A12	IC80-k50	3403773373	3403773373	50000	9855230802
8	B12	IC80-k50	3550792778	3550792778	50000	986114169
8	C12	IC80-k50	3109546878	3109546878	50000	984174946
8	D12	IC80-k50	2569834299	2569834299	50000	9809148235
8	E03	IC80-k50	2647395699	2647395699	50000	9814636021
8	F03	IC80-k50	2332076323	2332076323	50000	9790099085
8	G03	IC80-k50	3193525346	3193525346	50000	9845846742
8	H03	IC80-k50	3172578234	3172578234	50000	9844844729
9	A12	IC80-k50	3665155289	3665155289	50000	9865416124
9	B12	IC80-k50	2696085566	2696085566	50000	9817922644
9	C12	IC80-k50	2632922237	2632922237	50000	9813636045
9	D12	IC80-k50	2668198395	2668198395	50000	9816054633
9	E03	IC80-k50	2374131031	2374131031	50000	9793740522
9	F03	IC80-k50	284350301	2843503.01	50000	9827199074
9	G03	IC80-k50	2899406418	2899406418	50000	9830474364
9	H03	IC80-k50	2374069231	2374069231	50000	9793735264
10	A12	IC80-k50	2569757651	2569757651	50000	9809142651
10	B12	IC80-k50	2794334678	2794334678	50000	9824211966
10	C12	IC80-k50	3508767212	3508767212	50000	9859501909
10	D12	IC80-k50	279432775	2794327.75	50000	9824211538
10	E03	IC80-k50	3214631017	3214631017	50000	9846843335
10	F03	IC80-k50	3130658231	3130658231	50000	9842799835
10	G03	IC80-k50	5399686133	5399686133	50000	9908251597
10	H03	IC80-k50	4086544158	4086544158	50000	9879126154
11	A12	IC80-k50	3538731043	3538731043	50000	9860674987
11	B12	IC80-k50	3875854199	3875854199	50000	9872639183
11	C12	IC80-k50	3949984539	3949984539	50000	9874999517
11	D12	IC80-k50	3896768494	3896768494	50000	9873314079
11	E03	IC80-k50	3644050419	3644050419	50000	9864647218
11	F03	IC80-k50	3665041417	3665041417	50000	9865411998
11	G03	IC80-k50	1855558728	18555587.28	50000	9973126352
11	H03	IC80-k50	511882704	5118827.04	50000	9903266254
12	A12	IC80-k50	2836411004	2836411004	50000	9826774496
12	B12	IC80-k50	2731263944	2731263944	50000	982022562
12	C12	IC80-k50	3214670867	3214670867	50000	9846845204
12	D12	IC80-k50	3749411732	3749411732	50000	986840068
12	E03	IC80-k50	3487834454	3487834454	50000	9858670606
12	F03	IC80-k50	4139274527	4139274527	50000	9880647593
12	G03	IC80-k50	2515552926	25155529.26	50000	9980163083
12	H03	IC80-k50	3088379462	3088379462	50000	9840682108
13	A12	IC80-k50	2836337168	2836337168	50000	9826770065
13	B12	IC80-k50	3201581716	3201581716	50000	9846228684
13	C12	IC80-k50	2948913217	2948913217	50000	9833272935
13	D12	IC80-k50	319360848	3193608.48	50000	9845850693
13	E03	IC80-k50	2983465675	2983465675	50000	9835172026
13	F03	IC80-k50	3644394634	3644394634	50000	9864659829
13	G03	IC80-k50	1367897419	13678974.19	50000	9963580673
13	H03	IC80-k50	3403790251	3403790251	50000	985523151
14	A12	IC80-k50	2836372328	2836372328	50000	9826772175
14	B12	IC80-k50	2843577218	2843577218	50000	9827203505
14	C12	IC80-k50	4118104722	4118104722	50000	9880041402
14	D12	IC80-k50	3340794371	3340794371	50000	9852541928
14	E03	IC80-k50	3361655632	3361655632	50000	985344359
14	F03	IC80-k50	3349072923	3349072923	50000	9852901067
14	G03	IC80-k50	1666398975	16663989.75	50000	997008494
14	H03	IC80-k50	3109577716	3109577716	50000	9841751004
15	A12	IC80-k50	3412246016	3412246016	50000	9855585075
15	B12	IC80-k50	3130487479	3130487479	50000	9842791395
15	C12	IC80-k50	3361643131	3361643131	50000	9853443053
15	D12	IC80-k50	3004505792	3004505792	50000	9836307398
15	E03	IC80-k50	382410134	3824101.34	50000	9870937811
15	F03	IC80-k50	3382737266	3382737266	50000	9854343644
15	G03	IC80-k50	1002283041	10022830.41	50000	9950361519
15	H03	IC80-k50	3728268853	3728268853	50000	9867664261
1	A05	IC80-M5	1973326634	19733266.34	5000000	7978431182
1	B05	IC80-M5	1006499211	10064992.11	5000000	6681047.05
1	C05	IC80-M5	9353406784	9353406784	5000000	6516506447
1	D05	IC80-M5	909821364	9098213.64	5000000	6453451389
1	E07	IC80-M5	8026539859	8026539859	5000000	6161682186
1	F07	IC80-M5	9796138564	9796138564	5000000	6620739946
1	G07	IC80-M5	9203502038	9203502038	5000000	6479741414
1	H07	IC80-M5	6009130769	6009130769	5000000	5458315.37
2	A05	IC80-M5	9690189475	9690189475	5000000	6596367931
2	B05	IC80-M5	584108664	5841086.64	5000000	5387916206
2	C05	IC80-M5	6576613843	6576613843	5000000	5680947756
2	D05	IC80-M5	6177042224	6177042224	5000000	5526544.59
2	E07	IC80-M5	6912635756	6912635756	5000000	5802776059
2	F07	IC80-M5	9770393032	9770393032	5000000	6614849727
2	G07	IC80-M5	9160909056	9160909056	5000000	6469153.23
2	H07	IC80-M5	5883079675	5883079675	5000000	5405712216
3	A05	IC80-M5	1710587938	17105879.38	5000000	7738158291
3	B05	IC80-M5	2444227581	24442275.81	5000000	8301761714
3	C05	IC80-M5	1811493925	18114939.25	5000000	7836896759
3	D05	IC80-M5	1375643724	13756437.24	5000000	7334248538
3	E07	IC80-M5	9942655733	9942655733	5000000	6653874593
3	F07	IC80-M5	117887048	11788704.8	5000000	7021807186
3	G07	IC80-M5	8950907425	8950907425	5000000	6416003742
3	H07	IC80-M5	1250292374	12502923.74	5000000	7143334408
4	A05	IC80-M5	3327154732	33271547.32	5000000	8693546.42
4	B05	IC80-M5	343003676	34300367.6	5000000	8727747269
4	C05	IC80-M5	3782846089	37828460.89	5000000	8832552024
4	D05	IC80-M5	3764782684	37647826.84	5000000	8827607.32
4	E07	IC80-M5	3318644635	33186446.35	5000000	8690634904
4	F07	IC80-M5	1584308603	15843086.03	5000000	7601122985
4	G07	IC80-M5	1348974688	13489746.88	5000000	7295798567
4	H07	IC80-M5	5719181742	57191817.42	5000000	9196035715
5	A05	IC80-M5	4354210056	43542100.56	5000000	8969966289
5	B05	IC80-M5	3687860188	36878601.88	5000000	8806072845
5	C05	IC80-M5	4069020679	40690206.79	5000000	8905673589
5	D05	IC80-M5	3150607156	31506071.56	5000000	8630364817
5	E07	IC80-M5	2747258002	27472580.02	5000000	8460239378
5	F07	IC80-M5	2496710196	24967101.96	5000000	8331503658
5	G07	IC80-M5	1491544805	14915448.05	5000000	7489386135
5	H07	IC80-M5	1727544783	17275447.83	5000000	7755376216
6	A05	IC80-M5	1033657136	103365713.6	5000000	9538599449
6	B05	IC80-M5	3529655438	35296554.38	5000000	8759199123
6	C05	IC80-M5	7718356133	77183561.33	5000000	9391605825
6	D05	IC80-M5	5813636198	58136361.98	5000000	9208063334
6	E07	IC80-M5	2788972022	27889720.22	5000000	8479768157
6	F07	IC80-M5	4880401093	48804010.93	5000000	9070701252
6	G07	IC80-M5	2538843783	25388437.83	5000000	8354637.37
6	H07	IC80-M5	2762242999	27622429.99	5000000	8467312214
7	A05	IC80-M5	4071546553	40715465.53	5000000	8906278227
7	B05	IC80-M5	3360836707	33608367.07	5000000	8704943933
7	C05	IC80-M5	3480072087	34800720.87	5000000	8743741347
7	D05	IC80-M5	3135766192	31357661.92	5000000	8624774054
7	E07	IC80-M5	294022967	29402296.7	5000000	8546608663
7	F07	IC80-M5	4938042388	49380423.88	5000000	9080551485
7	G07	IC80-M5	3476365528	34763655.28	5000000	8742570328
7	H07	IC80-M5	4233289212	42332892.12	5000000	8943652125
8	A05	IC80-M5	6082780055	60827800.55	5000000	9240442494
8	B05	IC80-M5	2856035569	28560355.69	5000000	8510146899
8	C05	IC80-M5	2887731008	28877310.08	5000000	8524085889
8	D05	IC80-M5	2737439127	27374391.27	5000000	8455569416
8	E07	IC80-M5	2982462678	29824626.78	5000000	8564234433
8	F07	IC80-M5	5593765836	55937658.36	5000000	9179489312
8	G07	IC80-M5	4021283415	40212834.15	5000000	8894119315
8	H07	IC80-M5	4170738164	41707381.64	5000000	8929505396
9	A05	IC80-M5	5219955864	52199558.64	5000000	9125867381
9	B05	IC80-M5	3989826405	39898264.05	5000000	8886371198
9	C05	IC80-M5	2770142488	27701424.88	5000000	8471014637
9	D05	IC80-M5	2816346665	28163466.65	5000000	8492316846
9	E07	IC80-M5	2867573879	28675738.79	5000000	8515251579
9	F07	IC80-M5	1121173082	112117308.2	5000000	9573077.62
9	G07	IC80-M5	2637599688	26375996.88	5000000	8406425135
9	H07	IC80-M5	3152150756	31521507.56	5000000	8630943.7
10	A05	IC80-M5	2883448955	28834489.55	5000000	8522217989
10	B05	IC80-M5	619115447	61911544.7	5000000	9252744796
10	C05	IC80-M5	2712973973	27129739.73	5000000	8443809367
10	D05	IC80-M5	2717959378	27179593.78	5000000	8446220287
10	E07	IC80-M5	2610300595	26103005.95	5000000	8392438336
10	F07	IC80-M5	2499078294	24990782.94	5000000	8332821117
10	G07	IC80-M5	2665007356	26650073.56	5000000	8420224841
10	H07	IC80-M5	1735788234	17357882.34	5000000	7763652244
11	A05	IC80-M5	3222052577	32220525.77	5000000	8656655193
11	B05	IC80-M5	2555251052	25552510.52	5000000	8363473274
11	C05	IC80-M5	2677900787	26779007.87	5000000	8426634.33
11	D05	IC80-M5	2884580172	28845801.72	5000000	8522711903
11	E07	IC80-M5	2736340998	27363409.98	5000000	8455045373
11	F07	IC80-M5	316952341	31695234.1	5000000	8637425234
11	G07	IC80-M5	3903135977	39031359.77	5000000	8864445698
11	H07	IC80-M5	2824809715	28248097.15	5000000	8496154539
12	A05	IC80-M5	808336175	80833617.5	5000000	9417477657
12	B05	IC80-M5	3667965274	36679652.74	5000000	8800373882
12	C05	IC80-M5	3005515457	30055154.57	5000000	8573676236
12	D05	IC80-M5	3017938894	30179388.94	5000000	8578713232
12	E07	IC80-M5	2984390545	29843905.45	5000000	8565028823
12	F07	IC80-M5	2770815562	27708155.62	5000000	8471329274
12	G07	IC80-M5	3089363626	30893636.26	5000000	8606995412
12	H07	IC80-M5	5054020096	50540200.96	5000000	9099751187
13	A05	IC80-M5	6910624392	69106243.92	5000000	9325293.02
13	B05	IC80-M5	2349492765	23494927.65	5000000	8245301739
13	C05	IC80-M5	3127165467	31271654.67	5000000	8621513122
13	D05	IC80-M5	2587316738	25873167.38	5000000	8380470673
13	E07	IC80-M5	262071806	26207180.6	5000000	8397804639
13	F07	IC80-M5	2690712917	26907129.17	5000000	8432952093
13	G07	IC80-M5	4893397483	48933974.83	5000000	9072940569
13	H07	IC80-M5	1889179193	18891791.93	5000000	7907231063
14	A05	IC80-M5	6752331257	67523312.57	5000000	9310566517
14	B05	IC80-M5	2797448248	27974482.48	5000000	8483675975
14	C05	IC80-M5	285421358	28542135.8	5000000	8509337619
14	D05	IC80-M5	3304076244	33040762.44	5000000	8685620456
14	E07	IC80-M5	2914003091	29140030.91	5000000	8535443622
14	F07	IC80-M5	2204562094	22045620.94	5000000	8151271878
14	G07	IC80-M5	2418791193	24187911.93	5000000	8286962078
14	H07	IC80-M5	1466220646	14662206.46	5000000	7457050403
15	A05	IC80-M5	4475541168	44755411.68	5000000	8995084187
15	B05	IC80-M5	5743351808	57433518.08	5000000	9199148125
15	C05	IC80-M5	3318715183	33187151.83	5000000	8690659093
15	D05	IC80-M5	2444485226	24444852.26	5000000	8301910312
15	E07	IC80-M5	2971210175	29712101.75	5000000	8559580161
15	F07	IC80-M5	3953774475	39537744.75	5000000	8877356717
15	G07	IC80-M5	63607001	63607001	5000000	9271211403
15	H07	IC80-M5	2532468931	25324689.31	5000000	8351178491
