# Supplementary material for: Bottleneck size and selection level reproducibly impact evolution of antibiotic resistance
Source: Nat Ecol Evol. 2021 Jul 26;5(9):1233–42. doi: 10.1038/s41559-021-01511-2 (PMC8390372; doi:10.1038/s41559-021-01511-2)
Supplement: Source Data Extended Data Fig. 4 — Statistical source data: Relative yield dynamics during evolution. [file 41559_2021_1511_MOESM10_ESM.xlsx]

## Sheet: ExtDatFig3_YieldDynamics
Drug	Replicate	mean rel. Yield	SE	Transfer
GEN	IC20-k50	1587580094	89021476	1
GEN	IC20-k50	5518792061	111237149	2
GEN	IC20-k50	2302637878	104937987	3
GEN	IC20-k50	340186042	90288786	4
GEN	IC20-k50	1335236106	128940343	5
GEN	IC20-k50	5298433433	142523671	6
GEN	IC20-k50	1986912392	12851566	7
GEN	IC20-k50	123694142	35758616	8
GEN	IC20-k50	137997069	89272984	9
GEN	IC20-k50	1176663996	450599	10
GEN	IC20-k50	-4415402449	152647858	11
GEN	IC20-k50	3896692678	30803143	12
GEN	IC20-k50	3249295167	47542817	13
GEN	IC20-k50	303203711	55752204	14
GEN	IC20-k50	2090571788	63940862	15
GEN	IC20-k50	1487592392	60623847	16
GEN	IC20-M5	-3649143725	49516698	1
GEN	IC20-M5	3553797878	107888683	2
GEN	IC20-M5	7033240508	32511416	3
GEN	IC20-M5	-7154621932	188361608	4
GEN	IC20-M5	-173153139	53409339	5
GEN	IC20-M5	2155333403	42429696	6
GEN	IC20-M5	1295404647	5818922	7
GEN	IC20-M5	1678072668	60093168	8
GEN	IC20-M5	1509386169	35355813	9
GEN	IC20-M5	6779803932	44912885	10
GEN	IC20-M5	1503376031	63304647	11
GEN	IC20-M5	1629874983	47104486	12
GEN	IC20-M5	1327759597	640875	13
GEN	IC20-M5	1430977685	81920285	14
GEN	IC20-M5	-1965126166	65641318	15
GEN	IC20-M5	-2284532441	49018618	16
GEN	IC80-k50	7162561387	4761061	1
GEN	IC80-k50	6614993123	151768337	2
GEN	IC80-k50	3243526759	90258383	3
GEN	IC80-k50	3082678241	31268614	4
GEN	IC80-k50	3276317731	104563403	5
GEN	IC80-k50	3701302433	94718507	6
GEN	IC80-k50	9976328612	73474648	7
GEN	IC80-k50	328280978	62687533	8
GEN	IC80-k50	2740618302	8645093	9
GEN	IC80-k50	3214400955	7286324	10
GEN	IC80-k50	2499830143	50269459	11
GEN	IC80-k50	3845374241	101265178	12
GEN	IC80-k50	4621672367	62389297	13
GEN	IC80-k50	3078319845	133149164	14
GEN	IC80-k50	1665488441	128473011	15
GEN	IC80-k50	1470927857	76700058	16
GEN	IC80-M5	7594622851	24412717	1
GEN	IC80-M5	8249176497	39071621	2
GEN	IC80-M5	5545919525	68411142	3
GEN	IC80-M5	3974192332	65149066	4
GEN	IC80-M5	3549315976	51730608	5
GEN	IC80-M5	3949367695	4095829	6
GEN	IC80-M5	3695762458	49311764	7
GEN	IC80-M5	3452764627	49159386	8
GEN	IC80-M5	2348682312	84856566	9
GEN	IC80-M5	2007884888	63451685	10
GEN	IC80-M5	3407692827	8894035	11
GEN	IC80-M5	2997416739	41441957	12
GEN	IC80-M5	31012042	98988261	13
GEN	IC80-M5	3304626827	49490948	14
GEN	IC80-M5	1520191475	61570869	15
GEN	IC80-M5	-6126255763	102516532	16
CIP	IC20-k50	-2703452591	4214563029	1
CIP	IC20-k50	6571749546	1447783158	2
CIP	IC20-k50	-5412617024	4299262411	3
CIP	IC20-k50	3062120596	4860341745	4
CIP	IC20-k50	3085372321	6174281268	5
CIP	IC20-k50	-7218086472	8414221589	6
CIP	IC20-k50	2640447383	6605391478	7
CIP	IC20-k50	3181083418	66858004	8
CIP	IC20-k50	2665038722	8157700539	9
CIP	IC20-k50	-8766428589	9737926884	10
CIP	IC20-k50	-6491138948	1104605773	11
CIP	IC20-k50	-228855976	2056485251	12
CIP	IC20-k50	3281168604	1489211707	13
CIP	IC20-k50	-5609951409	2023028947	14
CIP	IC20-k50	-3939107338	212399869	15
CIP	IC20-M5	3363077381	5654830073	1
CIP	IC20-M5	-5373156362	1868499568	2
CIP	IC20-M5	-5605589223	3954175919	3
CIP	IC20-M5	-1642642754	6431947965	4
CIP	IC20-M5	-5800073222	2501547302	5
CIP	IC20-M5	-1293090736	9587474896	6
CIP	IC20-M5	-2205654649	6929226881	7
CIP	IC20-M5	-20343776	840345667	8
CIP	IC20-M5	1312180222	804714336	9
CIP	IC20-M5	-1163306825	1081860134	10
CIP	IC20-M5	-652704894	3706366146	11
CIP	IC20-M5	-3099289993	408784201	12
CIP	IC20-M5	-6484210747	6661653005	13
CIP	IC20-M5	-9574512095	1931507036	14
CIP	IC20-M5	-8026542166	1697009393	15
CIP	IC80-k50	8837027108	323177856	1
CIP	IC80-k50	9313398896	0.160934836	2
CIP	IC80-k50	8070814922	0.853367675	3
CIP	IC80-k50	8452911408	0.510871544	4
CIP	IC80-k50	8687826259	0.502508548	5
CIP	IC80-k50	8442934208	0.662372672	6
CIP	IC80-k50	8729906208	0.736397399	7
CIP	IC80-k50	8857121057	0.581176751	8
CIP	IC80-k50	9042663515	0.500030858	9
CIP	IC80-k50	8381791404	1541051312	10
CIP	IC80-k50	7825891535	6895430314	11
CIP	IC80-k50	7156322111	1285131951	12
CIP	IC80-k50	8203937438	5270272636	13
CIP	IC80-k50	7305357768	9134964469	14
CIP	IC80-k50	7810144768	4307158124	15
CIP	IC80-M5	7392477047	369771649	1
CIP	IC80-M5	8050720372	1592191062	2
CIP	IC80-M5	3863318687	7592539398	3
CIP	IC80-M5	6538456307	1374584939	4
CIP	IC80-M5	-1328767554	141419984	5
CIP	IC80-M5	-7097506971	3346972846	6
CIP	IC80-M5	-1588743729	7317432224	7
CIP	IC80-M5	-391685805	1646749194	8
CIP	IC80-M5	-1011218839	2616722672	9
CIP	IC80-M5	-4668587828	1645463508	10
CIP	IC80-M5	-2697970985	5238939612	11
CIP	IC80-M5	-3678333536	2224038182	12
CIP	IC80-M5	-1013555979	1934703107	13
CIP	IC80-M5	-1137732072	2015731871	14
CIP	IC80-M5	-239363706	1609952515	15
