# Supplementary material for: Bottleneck size and selection level reproducibly impact evolution of antibiotic resistance
Source: Nat Ecol Evol. 2021 Jul 26;5(9):1233–42. doi: 10.1038/s41559-021-01511-2 (PMC8390372; doi:10.1038/s41559-021-01511-2)
Supplement: Source Data Extended Data Fig. 5 — Statistical source data: Growth rate during evolution. [file 41559_2021_1511_MOESM11_ESM.xlsx]

## Sheet: ExtDatFig4_Growthrate_AUC
Experiment	Treatment	Replicate	AUC
GEN	IC20-k50	A6	0.06929
GEN	IC20-k50	B6	0.0694
GEN	IC20-k50	C6	0.069105
GEN	IC20-k50	D6	0.06115
GEN	IC20-k50	E8	0.06294
GEN	IC20-k50	F8	0.060465
GEN	IC20-k50	G8	0.06845
GEN	IC20-k50	H8	0.06692
GEN	IC20-M5	A11	0.070595
GEN	IC20-M5	B11	0.06695
GEN	IC20-M5	C11	0.06478
GEN	IC20-M5	D11	0.061715
GEN	IC20-M5	E2	0.068045
GEN	IC20-M5	F2	0.064635
GEN	IC20-M5	G2	0.06618
GEN	IC20-M5	H2	0.06217
GEN	IC80-k50	A12	0.07455
GEN	IC80-k50	B12	0.06591
GEN	IC80-k50	C12	0.06104
GEN	IC80-k50	D12	0.067105
GEN	IC80-k50	E3	0.0774
GEN	IC80-k50	F3	0.07422
GEN	IC80-k50	G3	0.066605
GEN	IC80-k50	H3	0.068145
GEN	IC80-M5	A5	0.05942
GEN	IC80-M5	B5	0.0648
GEN	IC80-M5	C5	0.06061
GEN	IC80-M5	D5	0.06923
GEN	IC80-M5	E7	0.06817
GEN	IC80-M5	F7	0.06664
GEN	IC80-M5	H7	0.065345
CIP	IC20-k50	A6	0.0699
CIP	IC20-k50	B6	0.068585
CIP	IC20-k50	C6	0.063825
CIP	IC20-k50	D6	0.062755
CIP	IC20-k50	E8	0.05417
CIP	IC20-k50	F8	0.0606
CIP	IC20-k50	G8	0.05598
CIP	IC20-k50	H8	0.029145
CIP	IC20-M5	A11	0.071615
CIP	IC20-M5	B11	0.07046
CIP	IC20-M5	C11	0.075545
CIP	IC20-M5	D11	0.06585
CIP	IC20-M5	E2	0.067735
CIP	IC20-M5	F2	0.07062
CIP	IC20-M5	G2	0.07026
CIP	IC20-M5	H2	0.073455
CIP	IC80-k50	G3	0.017275
CIP	IC80-M5	A5	0.06088
CIP	IC80-M5	B5	0.04885
CIP	IC80-M5	C5	0.05918
CIP	IC80-M5	D5	0.04901
CIP	IC80-M5	E7	0.06713
CIP	IC80-M5	F7	0.061275
CIP	IC80-M5	G7	0.06311
CIP	IC80-M5	H7	0.066375

## Sheet: ExtDatFig4_Growthrate_Raw
Experiment	Replicate	Growthrate	Lagtime	Treatment	Transfer
CIP	A3	0.01167	243.6	IC0-k50	1
CIP	C3	0.01015	250.8	IC0-k50	1
CIP	D3	0.00912	252.5	IC0-k50	1
CIP	E11	0.01147	243.8	IC0-k50	1
CIP	G11	0.01113	235.4	IC0-k50	1
CIP	H11	0.01231	210.9	IC0-k50	1
CIP	A3	0.01149	141.4	IC0-k50	2
CIP	C3	0.0068	167.7	IC0-k50	2
CIP	D3	0.00954	158.4	IC0-k50	2
CIP	E11	0.01099	198.2	IC0-k50	2
CIP	G11	0.01003	172.3	IC0-k50	2
CIP	H11	0.01283	193.4	IC0-k50	2
CIP	A3	0.01128	147.6	IC0-k50	3
CIP	C3	0.01072	178.1	IC0-k50	3
CIP	D3	0.01107	186.9	IC0-k50	3
CIP	G11	0.01121	150.2	IC0-k50	3
CIP	H11	0.00676	162.4	IC0-k50	3
CIP	A3	0.01107	179.8	IC0-k50	4
CIP	C3	0.01258	202.1	IC0-k50	4
CIP	D3	0.01049	171.2	IC0-k50	4
CIP	G11	0.0112	131.5	IC0-k50	4
CIP	H11	0.009	182.6	IC0-k50	4
CIP	A3	0.01024	165.7	IC0-k50	5
CIP	C3	0.01183	153	IC0-k50	5
CIP	D3	0.01135	180.8	IC0-k50	5
CIP	G11	0.01003	165.6	IC0-k50	5
CIP	H11	0.00852	174.6	IC0-k50	5
CIP	A3	0.01165	168.1	IC0-k50	6
CIP	C3	0.00963	191.5	IC0-k50	6
CIP	D3	0.01084	199.1	IC0-k50	6
CIP	G11	0.00865	165.3	IC0-k50	6
CIP	H11	0.00956	184.4	IC0-k50	6
CIP	A3	0.00927	246.7	IC0-k50	7
CIP	C3	0.00761	179.6	IC0-k50	7
CIP	D3	0.01191	183.4	IC0-k50	7
CIP	G11	0.01043	200.9	IC0-k50	7
CIP	H11	0.00874	210.8	IC0-k50	7
CIP	A3	0.01183	157.5	IC0-k50	8
CIP	C3	0.00968	171.8	IC0-k50	8
CIP	D3	0.00975	182.1	IC0-k50	8
CIP	G11	0.00867	206.4	IC0-k50	8
CIP	H11	0.00783	214.5	IC0-k50	8
CIP	A3	0.01292	175.1	IC0-k50	9
CIP	C3	0.01316	179.1	IC0-k50	9
CIP	D3	0.01175	196.2	IC0-k50	9
CIP	G11	0.00977	139.3	IC0-k50	9
CIP	H11	0.00941	151.9	IC0-k50	9
CIP	A3	0.01005	195.9	IC0-k50	10
CIP	C3	0.01055	155.6	IC0-k50	10
CIP	D3	0.01128	163.3	IC0-k50	10
CIP	G11	0.00721	461.5	IC0-k50	10
CIP	H11	0.00854	159.8	IC0-k50	10
CIP	A3	0.01271	171	IC0-k50	11
CIP	C3	0.00964	191.1	IC0-k50	11
CIP	D3	0.01189	141.4	IC0-k50	11
CIP	G11	0.01154	101.8	IC0-k50	11
CIP	H11	0.00882	119.9	IC0-k50	11
CIP	A3	0.01277	163.3	IC0-k50	12
CIP	C3	0.00876	218.9	IC0-k50	12
CIP	G11	0.01305	106.7	IC0-k50	12
CIP	H11	0.01006	173.2	IC0-k50	12
CIP	A3	0.01248	125.6	IC0-k50	13
CIP	C3	0.01094	188.6	IC0-k50	13
CIP	D3	0.00965	334.5	IC0-k50	13
CIP	G11	0.00938	174.7	IC0-k50	13
CIP	H11	0.00974	157.2	IC0-k50	13
CIP	A3	0.01026	164.5	IC0-k50	14
CIP	C3	0.00969	150.2	IC0-k50	14
CIP	D3	0.01179	202.9	IC0-k50	14
CIP	G11	0.01006	149.4	IC0-k50	14
CIP	H11	0.01157	160	IC0-k50	14
CIP	A3	0.01053	198.4	IC0-k50	15
CIP	C3	0.00885	192.3	IC0-k50	15
CIP	D3	0.01043	172	IC0-k50	15
CIP	G11	0.00746	179.6	IC0-k50	15
CIP	H11	0.01078	124.7	IC0-k50	15
CIP	A9	0.01051	36.7	IC0-M5	1
CIP	B9	0.00964	41.2	IC0-M5	1
CIP	C9	0.01011	49.8	IC0-M5	1
CIP	E6	0.01247	29.5	IC0-M5	1
CIP	F6	0.00739	44.1	IC0-M5	1
CIP	H6	0.01053	47.3	IC0-M5	1
CIP	A9	0.01025	50.7	IC0-M5	2
CIP	B9	0.01166	47.2	IC0-M5	2
CIP	C9	0.01234	47	IC0-M5	2
CIP	E6	0.01066	33	IC0-M5	2
CIP	F6	0.01266	48.9	IC0-M5	2
CIP	H6	0.01052	67.9	IC0-M5	2
CIP	A9	0.01007	61.9	IC0-M5	3
CIP	B9	0.01213	52.4	IC0-M5	3
CIP	C9	0.0076	34	IC0-M5	3
CIP	E6	0.01143	23.7	IC0-M5	3
CIP	F6	0.01053	46.9	IC0-M5	3
CIP	H6	0.01175	53.3	IC0-M5	3
CIP	A9	0.01031	48.6	IC0-M5	4
CIP	B9	0.0124	38.9	IC0-M5	4
CIP	C9	0.01071	29.5	IC0-M5	4
CIP	E6	0.0097	27.5	IC0-M5	4
CIP	F6	0.01203	44.1	IC0-M5	4
CIP	H6	0.00963	39.3	IC0-M5	4
CIP	A9	0.01132	67.6	IC0-M5	5
CIP	B9	0.00941	46.5	IC0-M5	5
CIP	C9	0.0092	40	IC0-M5	5
CIP	E6	0.01056	38.7	IC0-M5	5
CIP	F6	0.01073	36.9	IC0-M5	5
CIP	H6	0.00915	90.8	IC0-M5	5
CIP	A9	0.01307	70.7	IC0-M5	6
CIP	B9	0.01221	34.8	IC0-M5	6
CIP	C9	0.01372	31.3	IC0-M5	6
CIP	E6	0.01215	38.1	IC0-M5	6
CIP	F6	0.00968	34.9	IC0-M5	6
CIP	H6	0.01169	52.2	IC0-M5	6
CIP	A9	0.0088	117.7	IC0-M5	7
CIP	B9	0.01029	49.9	IC0-M5	7
CIP	C9	0.01063	30.1	IC0-M5	7
CIP	E6	0.01031	55	IC0-M5	7
CIP	F6	0.00931	37.8	IC0-M5	7
CIP	H6	0.00958	29	IC0-M5	7
CIP	A9	0.01223	84.4	IC0-M5	8
CIP	B9	0.00819	44.3	IC0-M5	8
CIP	C9	0.01112	45.4	IC0-M5	8
CIP	E6	0.00905	28.2	IC0-M5	8
CIP	F6	0.00818	35.2	IC0-M5	8
CIP	H6	0.00963	59.9	IC0-M5	8
CIP	A9	0.00884	63.8	IC0-M5	9
CIP	B9	0.01304	31.6	IC0-M5	9
CIP	C9	0.0094	73.9	IC0-M5	9
CIP	E6	0.01277	37.4	IC0-M5	9
CIP	F6	0.01247	25.2	IC0-M5	9
CIP	H6	0.006	63.4	IC0-M5	9
CIP	A9	0.01798	143.9	IC0-M5	10
CIP	B9	0.00837	41.1	IC0-M5	10
CIP	C9	0.01113	50.5	IC0-M5	10
CIP	E6	0.01204	33.1	IC0-M5	10
CIP	F6	0.00944	42.2	IC0-M5	10
CIP	H6	0.00998	57.6	IC0-M5	10
CIP	A9	0.00791	126.4	IC0-M5	11
CIP	B9	0.01047	34.9	IC0-M5	11
CIP	C9	0.0119	31.6	IC0-M5	11
CIP	E6	0.00984	35.6	IC0-M5	11
CIP	F6	0.00942	34.8	IC0-M5	11
CIP	H6	0.01011	67.3	IC0-M5	11
CIP	A9	0.0102	68.3	IC0-M5	12
CIP	B9	0.00944	43.6	IC0-M5	12
CIP	C9	0.01294	36.8	IC0-M5	12
CIP	E6	0.01048	32.2	IC0-M5	12
CIP	F6	0.0112	37.3	IC0-M5	12
CIP	H6	0.01083	54.3	IC0-M5	12
CIP	A9	0.01276	51.8	IC0-M5	13
CIP	B9	0.0104	30.8	IC0-M5	13
CIP	C9	0.01097	30.3	IC0-M5	13
CIP	E6	0.01242	33.2	IC0-M5	13
CIP	F6	0.01102	41.1	IC0-M5	13
CIP	H6	0.01162	53.1	IC0-M5	13
CIP	A9	0.01279	44.7	IC0-M5	14
CIP	B9	0.00977	46.5	IC0-M5	14
CIP	C9	0.01172	40	IC0-M5	14
CIP	E6	0.01232	75.4	IC0-M5	14
CIP	F6	0.01036	40.8	IC0-M5	14
CIP	H6	0.01093	63.7	IC0-M5	14
CIP	A9	0.00857	61.5	IC0-M5	15
CIP	B9	0.01035	45.8	IC0-M5	15
CIP	C9	0.0089	38.3	IC0-M5	15
CIP	E6	0.00902	45	IC0-M5	15
CIP	F6	0.01118	30.8	IC0-M5	15
CIP	H6	0.00833	75.5	IC0-M5	15
CIP	A6	0.00594	209.3	IC20-k50	1
CIP	B6	0.00666	226.9	IC20-k50	1
CIP	C6	0.00581	239.4	IC20-k50	1
CIP	D6	0.00568	253.8	IC20-k50	1
CIP	E8	0.00676	231.8	IC20-k50	1
CIP	F8	0.00662	281.4	IC20-k50	1
CIP	G8	0.00596	331.5	IC20-k50	1
CIP	H8	0.00668	288.8	IC20-k50	1
CIP	A6	0.00736	245.1	IC20-k50	2
CIP	B6	0.00872	237.5	IC20-k50	2
CIP	C6	0.00703	251.1	IC20-k50	2
CIP	D6	0.00656	284.6	IC20-k50	2
CIP	E8	0.00626	250.9	IC20-k50	2
CIP	F8	0.00692	202.9	IC20-k50	2
CIP	G8	0.00868	166.3	IC20-k50	2
CIP	H8	0.00397	170.4	IC20-k50	2
CIP	A6	0.00648	263.5	IC20-k50	3
CIP	B6	0.00663	203.7	IC20-k50	3
CIP	C6	0.00694	233.3	IC20-k50	3
CIP	D6	0.00988	217.2	IC20-k50	3
CIP	E8	0.00874	203.7	IC20-k50	3
CIP	F8	0.00595	231.4	IC20-k50	3
CIP	G8	0.0064	203.9	IC20-k50	3
CIP	H8	0.00665	217.4	IC20-k50	3
CIP	A6	0.00668	278.1	IC20-k50	4
CIP	B6	0.00771	227	IC20-k50	4
CIP	C6	0.007	244.6	IC20-k50	4
CIP	D6	0.00833	241.3	IC20-k50	4
CIP	E8	0.00596	215.5	IC20-k50	4
CIP	F8	0.00636	275.4	IC20-k50	4
CIP	G8	0.00537	285.8	IC20-k50	4
CIP	H8	0.00643	225.6	IC20-k50	4
CIP	A6	0.0106	288.9	IC20-k50	5
CIP	B6	0.00994	298.9	IC20-k50	5
CIP	C6	0.00731	286.2	IC20-k50	5
CIP	D6	0.0072	225.6	IC20-k50	5
CIP	E8	0.00668	262	IC20-k50	5
CIP	F8	0.00644	241.2	IC20-k50	5
CIP	G8	0.00727	305.8	IC20-k50	5
CIP	H8	0.00728	316.4	IC20-k50	5
CIP	A6	0.01106	232.1	IC20-k50	6
CIP	B6	0.01006	264.1	IC20-k50	6
CIP	C6	0.00654	283.4	IC20-k50	6
CIP	D6	0.0085	222.4	IC20-k50	6
CIP	E8	0.00796	212.5	IC20-k50	6
CIP	F8	0.00623	286	IC20-k50	6
CIP	G8	0.00412	271.5	IC20-k50	6
CIP	H8	0.00807	260.6	IC20-k50	6
CIP	A6	0.0066	316	IC20-k50	7
CIP	B6	0.00891	274.1	IC20-k50	7
CIP	C6	0.00761	363.2	IC20-k50	7
CIP	D6	0.00849	245.9	IC20-k50	7
CIP	E8	0.00618	226.7	IC20-k50	7
CIP	F8	0.00493	317.8	IC20-k50	7
CIP	G8	0.00408	324.8	IC20-k50	7
CIP	H8	0.00634	290.6	IC20-k50	7
CIP	A6	0.01165	210.2	IC20-k50	8
CIP	B6	0.01064	227.5	IC20-k50	8
CIP	C6	0.01345	167.7	IC20-k50	8
CIP	D6	0.00706	268.3	IC20-k50	8
CIP	E8	0.00826	277.4	IC20-k50	8
CIP	F8	0.00456	347.9	IC20-k50	8
CIP	G8	0.00673	269.4	IC20-k50	8
CIP	H8	0.00941	278.2	IC20-k50	8
CIP	A6	0.00771	227.6	IC20-k50	9
CIP	B6	0.01087	190	IC20-k50	9
CIP	C6	0.00846	225.9	IC20-k50	9
CIP	D6	0.00816	159.8	IC20-k50	9
CIP	E8	0.0069	262.7	IC20-k50	9
CIP	F8	0.00795	227.8	IC20-k50	9
CIP	G8	0.00948	223.4	IC20-k50	9
CIP	H8	0.01009	150.2	IC20-k50	9
CIP	A6	0.0102	217.9	IC20-k50	10
CIP	B6	0.00832	182.9	IC20-k50	10
CIP	C6	0.00856	213	IC20-k50	10
CIP	D6	0.00817	221	IC20-k50	10
CIP	E8	0.00573	235.7	IC20-k50	10
CIP	F8	0.00727	219	IC20-k50	10
CIP	G8	0.00634	240.7	IC20-k50	10
CIP	H8	0.00957	161.4	IC20-k50	10
CIP	A6	0.01009	195.9	IC20-k50	11
CIP	B6	0.0099	161.9	IC20-k50	11
CIP	C6	0.00735	203.3	IC20-k50	11
CIP	D6	0.00786	236.7	IC20-k50	11
CIP	E8	0.00685	209.3	IC20-k50	11
CIP	F8	0.00946	193.8	IC20-k50	11
CIP	G8	0.00805	239.2	IC20-k50	11
CIP	H8	0.00956	181.9	IC20-k50	11
CIP	A6	0.01189	194.1	IC20-k50	12
CIP	B6	0.00965	195.2	IC20-k50	12
CIP	C6	0.0104	155.3	IC20-k50	12
CIP	D6	0.00796	230	IC20-k50	12
CIP	E8	0.00871	160.2	IC20-k50	12
CIP	F8	0.01015	211.5	IC20-k50	12
CIP	G8	0.00786	222.9	IC20-k50	12
CIP	A6	0.00945	166.2	IC20-k50	13
CIP	B6	0.00913	159	IC20-k50	13
CIP	C6	0.00857	140.5	IC20-k50	13
CIP	D6	0.0128	133.4	IC20-k50	13
CIP	E8	0.00904	200.5	IC20-k50	13
CIP	F8	0.00834	203.1	IC20-k50	13
CIP	G8	0.00846	202.6	IC20-k50	13
CIP	A6	0.00938	160.7	IC20-k50	14
CIP	B6	0.00995	195.5	IC20-k50	14
CIP	C6	0.00891	137.9	IC20-k50	14
CIP	D6	0.00972	155.4	IC20-k50	14
CIP	E8	0.00748	195.9	IC20-k50	14
CIP	F8	0.01041	191.1	IC20-k50	14
CIP	G8	0.00818	163.7	IC20-k50	14
CIP	A6	0.01071	186.6	IC20-k50	15
CIP	B6	0.01089	210.2	IC20-k50	15
CIP	C6	0.0097	206	IC20-k50	15
CIP	D6	0.00911	281.1	IC20-k50	15
CIP	E8	0.01066	186.5	IC20-k50	15
CIP	F8	0.00948	205.5	IC20-k50	15
CIP	G8	0.00849	231.4	IC20-k50	15
CIP	A11	0.01249	23.6	IC20-M5	1
CIP	B11	0.00998	24.4	IC20-M5	1
CIP	C11	0.01068	31.2	IC20-M5	1
CIP	D11	0.00952	47.2	IC20-M5	1
CIP	E2	0.00642	37.5	IC20-M5	1
CIP	F2	0.01004	42.6	IC20-M5	1
CIP	G2	0.00948	41.8	IC20-M5	1
CIP	H2	0.00767	27.4	IC20-M5	1
CIP	A11	0.00834	104.7	IC20-M5	2
CIP	B11	0.00858	95.4	IC20-M5	2
CIP	C11	0.01159	82	IC20-M5	2
CIP	D11	0.01101	79.6	IC20-M5	2
CIP	E2	0.00887	83.3	IC20-M5	2
CIP	F2	0.01306	124.7	IC20-M5	2
CIP	G2	0.00919	85.3	IC20-M5	2
CIP	H2	0.00965	90.5	IC20-M5	2
CIP	A11	0.0093	125.7	IC20-M5	3
CIP	B11	0.01125	106.4	IC20-M5	3
CIP	C11	0.01005	94.8	IC20-M5	3
CIP	D11	0.01139	60.8	IC20-M5	3
CIP	E2	0.01258	76.3	IC20-M5	3
CIP	F2	0.01019	80.4	IC20-M5	3
CIP	G2	0.01083	97	IC20-M5	3
CIP	H2	0.0094	91.2	IC20-M5	3
CIP	A11	0.01198	117.1	IC20-M5	4
CIP	B11	0.00976	76.1	IC20-M5	4
CIP	C11	0.00683	83.1	IC20-M5	4
CIP	D11	0.00724	80.3	IC20-M5	4
CIP	E2	0.0102	61.6	IC20-M5	4
CIP	F2	0.01159	76.2	IC20-M5	4
CIP	G2	0.00921	75.4	IC20-M5	4
CIP	H2	0.01297	83.2	IC20-M5	4
CIP	A11	0.01651	75.5	IC20-M5	5
CIP	B11	0.01133	67.3	IC20-M5	5
CIP	C11	0.01076	87.9	IC20-M5	5
CIP	D11	0.01065	84.2	IC20-M5	5
CIP	E2	0.0135	77.7	IC20-M5	5
CIP	F2	0.01186	64	IC20-M5	5
CIP	G2	0.01277	74.7	IC20-M5	5
CIP	H2	0.01008	80.2	IC20-M5	5
CIP	A11	0.00915	64.4	IC20-M5	6
CIP	B11	0.0067	98.2	IC20-M5	6
CIP	C11	0.01198	75.4	IC20-M5	6
CIP	D11	0.0088	82.7	IC20-M5	6
CIP	E2	0.01034	64.2	IC20-M5	6
CIP	F2	0.01151	79.4	IC20-M5	6
CIP	G2	0.01038	80.6	IC20-M5	6
CIP	H2	0.01016	93.3	IC20-M5	6
CIP	A11	0.00833	83.3	IC20-M5	7
CIP	B11	0.00726	81.4	IC20-M5	7
CIP	C11	0.01047	50.5	IC20-M5	7
CIP	D11	0.00879	55.2	IC20-M5	7
CIP	E2	0.00843	59	IC20-M5	7
CIP	F2	0.00911	71.7	IC20-M5	7
CIP	G2	0.01037	81.1	IC20-M5	7
CIP	H2	0.01099	66.3	IC20-M5	7
CIP	A11	0.00899	90	IC20-M5	8
CIP	B11	0.00964	69.5	IC20-M5	8
CIP	C11	0.01068	74.1	IC20-M5	8
CIP	D11	0.009	85.3	IC20-M5	8
CIP	E2	0.01077	65.7	IC20-M5	8
CIP	F2	0.01052	74.1	IC20-M5	8
CIP	G2	0.00884	88.3	IC20-M5	8
CIP	H2	0.01075	92.5	IC20-M5	8
CIP	A11	0.01093	72.4	IC20-M5	9
CIP	B11	0.01322	71	IC20-M5	9
CIP	C11	0.01051	73.8	IC20-M5	9
CIP	D11	0.00939	76.7	IC20-M5	9
CIP	E2	0.00769	65.8	IC20-M5	9
CIP	F2	0.00873	64	IC20-M5	9
CIP	G2	0.01082	68.4	IC20-M5	9
CIP	H2	0.01269	64.9	IC20-M5	9
CIP	A11	0.0108	86.8	IC20-M5	10
CIP	B11	0.00954	77	IC20-M5	10
CIP	C11	0.01091	73.1	IC20-M5	10
CIP	D11	0.00788	98.2	IC20-M5	10
CIP	E2	0.01044	53.1	IC20-M5	10
CIP	F2	0.01093	63.1	IC20-M5	10
CIP	G2	0.01108	57.9	IC20-M5	10
CIP	H2	0.00968	62.3	IC20-M5	10
CIP	A11	0.0108	65.1	IC20-M5	11
CIP	B11	0.00871	70.9	IC20-M5	11
CIP	C11	0.01172	67.3	IC20-M5	11
CIP	D11	0.008	93.6	IC20-M5	11
CIP	E2	0.00995	75.1	IC20-M5	11
CIP	F2	0.00909	63.2	IC20-M5	11
CIP	G2	0.00936	80.8	IC20-M5	11
CIP	H2	0.01038	71.2	IC20-M5	11
CIP	A11	0.01086	65.9	IC20-M5	12
CIP	B11	0.00991	64.9	IC20-M5	12
CIP	C11	0.01119	60.1	IC20-M5	12
CIP	D11	0.0105	64.2	IC20-M5	12
CIP	E2	0.00791	70.7	IC20-M5	12
CIP	F2	0.01021	55.9	IC20-M5	12
CIP	G2	0.00941	63.8	IC20-M5	12
CIP	H2	0.01426	39.5	IC20-M5	12
CIP	A11	0.01089	73.9	IC20-M5	13
CIP	B11	0.00908	61.4	IC20-M5	13
CIP	C11	0.00994	49.2	IC20-M5	13
CIP	D11	0.00853	68.4	IC20-M5	13
CIP	E2	0.0118	67.6	IC20-M5	13
CIP	F2	0.01214	86.1	IC20-M5	13
CIP	G2	0.01368	80.1	IC20-M5	13
CIP	H2	0.00904	77.9	IC20-M5	13
CIP	A11	0.00758	87.2	IC20-M5	14
CIP	B11	0.0124	66.6	IC20-M5	14
CIP	C11	0.01165	59.3	IC20-M5	14
CIP	D11	0.01213	86.7	IC20-M5	14
CIP	E2	0.01035	75	IC20-M5	14
CIP	F2	0.01025	74.7	IC20-M5	14
CIP	G2	0.00809	76.2	IC20-M5	14
CIP	H2	0.00865	50.7	IC20-M5	14
CIP	A11	0.01052	54.9	IC20-M5	15
CIP	B11	0.00556	103	IC20-M5	15
CIP	C11	0.00857	103.7	IC20-M5	15
CIP	D11	0.00984	79.9	IC20-M5	15
CIP	E2	0.00842	80.3	IC20-M5	15
CIP	F2	0.00802	102	IC20-M5	15
CIP	G2	0.0068	90.6	IC20-M5	15
CIP	H2	0.00676	99.3	IC20-M5	15
CIP	G3	0.00409	138.8	IC80-k50	11
CIP	G3	0.00705	37.3	IC80-k50	12
CIP	G3	0.00424	178.1	IC80-k50	13
CIP	G3	0.00788	241.3	IC80-k50	14
CIP	A5	0.00809	34.7	IC80-M5	1
CIP	B5	0.00733	29.9	IC80-M5	1
CIP	D5	0.00738	37	IC80-M5	1
CIP	F7	0.00698	82.1	IC80-M5	2
CIP	G7	0.00611	78.2	IC80-M5	2
CIP	A5	0.00548	296	IC80-M5	3
CIP	B5	0.00928	198.8	IC80-M5	3
CIP	C5	0.00487	266.3	IC80-M5	3
CIP	D5	0.00668	252.1	IC80-M5	3
CIP	E7	0.00426	98.4	IC80-M5	3
CIP	F7	0.01151	92.1	IC80-M5	3
CIP	G7	0.01013	113.6	IC80-M5	3
CIP	H7	0.00633	186.3	IC80-M5	3
CIP	A5	0.00833	99.7	IC80-M5	4
CIP	B5	0.01001	73.1	IC80-M5	4
CIP	C5	0.01019	88	IC80-M5	4
CIP	D5	0.00853	79.1	IC80-M5	4
CIP	E7	0.00776	97.1	IC80-M5	4
CIP	F7	0.00529	132.9	IC80-M5	4
CIP	G7	0.00577	129.5	IC80-M5	4
CIP	H7	0.01003	97.6	IC80-M5	4
CIP	A5	0.01014	54.9	IC80-M5	5
CIP	B5	0.0092	44.4	IC80-M5	5
CIP	C5	0.00826	58.6	IC80-M5	5
CIP	D5	0.00997	73.8	IC80-M5	5
CIP	E7	0.01284	63.8	IC80-M5	5
CIP	F7	0.00728	110.7	IC80-M5	5
CIP	G7	0.00436	133.7	IC80-M5	5
CIP	H7	0.00776	90.4	IC80-M5	5
CIP	A5	0.01029	56.7	IC80-M5	6
CIP	B5	0.00793	44.7	IC80-M5	6
CIP	C5	0.0087	52.8	IC80-M5	6
CIP	D5	0.00845	59.9	IC80-M5	6
CIP	E7	0.01066	58.6	IC80-M5	6
CIP	F7	0.00967	45.1	IC80-M5	6
CIP	G7	0.00867	96.5	IC80-M5	6
CIP	H7	0.00777	39.5	IC80-M5	6
CIP	A5	0.00843	167.9	IC80-M5	7
CIP	B5	0.00878	54.5	IC80-M5	7
CIP	C5	0.00734	85.1	IC80-M5	7
CIP	D5	0.01054	61.7	IC80-M5	7
CIP	E7	0.01054	106.4	IC80-M5	7
CIP	F7	0.00893	87.4	IC80-M5	7
CIP	G7	0.01064	128.1	IC80-M5	7
CIP	H7	0.00933	72.5	IC80-M5	7
CIP	A5	0.00818	69.6	IC80-M5	8
CIP	B5	0.00782	35.9	IC80-M5	8
CIP	C5	0.00787	43.4	IC80-M5	8
CIP	D5	0.00614	52.6	IC80-M5	8
CIP	E7	0.01291	27.7	IC80-M5	8
CIP	F7	0.00704	83.2	IC80-M5	8
CIP	G7	0.0064	69.2	IC80-M5	8
CIP	H7	0.0087	68.6	IC80-M5	8
CIP	A5	0.00886	94.2	IC80-M5	9
CIP	B5	0.00814	44.1	IC80-M5	9
CIP	C5	0.00779	46.3	IC80-M5	9
CIP	D5	0.00699	53.4	IC80-M5	9
CIP	E7	0.00928	73.2	IC80-M5	9
CIP	F7	0.00737	73.1	IC80-M5	9
CIP	G7	0.00595	89.3	IC80-M5	9
CIP	H7	0.01113	69.4	IC80-M5	9
CIP	A5	0.0067	64.3	IC80-M5	10
CIP	B5	0.00708	43.7	IC80-M5	10
CIP	C5	0.00947	32.3	IC80-M5	10
CIP	D5	0.00767	35.3	IC80-M5	10
CIP	E7	0.00865	60.7	IC80-M5	10
CIP	F7	0.00875	83	IC80-M5	10
CIP	G7	0.00911	44	IC80-M5	10
CIP	H7	0.00953	48.2	IC80-M5	10
CIP	A5	0.00935	62.7	IC80-M5	11
CIP	B5	0.00679	89.8	IC80-M5	11
CIP	C5	0.00727	36.1	IC80-M5	11
CIP	D5	0.00612	37.5	IC80-M5	11
CIP	E7	0.00974	57	IC80-M5	11
CIP	F7	0.00996	37.6	IC80-M5	11
CIP	G7	0.00981	47.5	IC80-M5	11
CIP	H7	0.00857	31.1	IC80-M5	11
CIP	A5	0.00669	71.6	IC80-M5	12
CIP	B5	0.00521	37.9	IC80-M5	12
CIP	C5	0.00576	47.5	IC80-M5	12
CIP	D5	0.00629	40.6	IC80-M5	12
CIP	E7	0.01164	45.3	IC80-M5	12
CIP	F7	0.00888	48.8	IC80-M5	12
CIP	G7	0.01113	46	IC80-M5	12
CIP	H7	0.00787	47.7	IC80-M5	12
CIP	A5	0.01146	78.7	IC80-M5	13
CIP	B5	0.00659	53.6	IC80-M5	13
CIP	C5	0.01105	40.4	IC80-M5	13
CIP	D5	0.00694	52.5	IC80-M5	13
CIP	E7	0.00713	75	IC80-M5	13
CIP	F7	0.01041	59.6	IC80-M5	13
CIP	G7	0.00967	62.6	IC80-M5	13
CIP	H7	0.00942	71	IC80-M5	13
CIP	A5	0.00949	107.5	IC80-M5	14
CIP	B5	0.00677	34.7	IC80-M5	14
CIP	C5	0.00891	45.8	IC80-M5	14
CIP	D5	0.00857	45.7	IC80-M5	14
CIP	E7	0.01122	54.4	IC80-M5	14
CIP	F7	0.00897	58.9	IC80-M5	14
CIP	G7	0.01026	75.3	IC80-M5	14
CIP	H7	0.01141	210.5	IC80-M5	14
CIP	A5	0.00848	127.4	IC80-M5	15
CIP	B5	0.00872	48	IC80-M5	15
CIP	C5	0.00999	43.4	IC80-M5	15
CIP	D5	0.00672	68.4	IC80-M5	15
CIP	E7	0.00603	71.9	IC80-M5	15
CIP	F7	0.00683	71.6	IC80-M5	15
CIP	G7	0.00796	77	IC80-M5	15
CIP	H7	0.00819	60.8	IC80-M5	15
GEN	A3	0.01058	212.7	IC0-k50	1
GEN	C3	0.01054	222.8	IC0-k50	1
GEN	D3	0.0105	221.8	IC0-k50	1
GEN	E11	0.0093	250.2	IC0-k50	1
GEN	G11	0.01057	234.8	IC0-k50	1
GEN	H11	0.00922	236.8	IC0-k50	1
GEN	A3	0.00863	178.4	IC0-k50	2
GEN	C3	0.00843	185.7	IC0-k50	2
GEN	D3	0.00978	192.7	IC0-k50	2
GEN	E11	0.00868	193.5	IC0-k50	2
GEN	G11	0.00951	140.4	IC0-k50	2
GEN	H11	0.01077	116.8	IC0-k50	2
GEN	A3	0.00661	225.3	IC0-k50	3
GEN	C3	0.01003	184.5	IC0-k50	3
GEN	D3	0.00971	200.6	IC0-k50	3
GEN	E11	0.00879	239.6	IC0-k50	3
GEN	G11	0.00954	261	IC0-k50	3
GEN	H11	0.00814	351.6	IC0-k50	3
GEN	A3	0.00886	182.2	IC0-k50	4
GEN	C3	0.00765	221.7	IC0-k50	4
GEN	D3	0.01262	87.3	IC0-k50	4
GEN	E11	0.01013	202.5	IC0-k50	4
GEN	G11	0.00983	196.2	IC0-k50	4
GEN	H11	0.00951	263.9	IC0-k50	4
GEN	A3	0.00833	201.6	IC0-k50	5
GEN	C3	0.01063	195.4	IC0-k50	5
GEN	D3	0.00945	180.9	IC0-k50	5
GEN	E11	0.00801	183.8	IC0-k50	5
GEN	G11	0.00991	166.5	IC0-k50	5
GEN	H11	0.00964	216.2	IC0-k50	5
GEN	A3	0.00946	208	IC0-k50	6
GEN	C3	0.00906	230.4	IC0-k50	6
GEN	D3	0.01074	165	IC0-k50	6
GEN	E11	0.00763	188.7	IC0-k50	6
GEN	G11	0.00703	213.6	IC0-k50	6
GEN	H11	0.00646	196	IC0-k50	6
GEN	A3	0.01004	230.2	IC0-k50	7
GEN	C3	0.00898	234.7	IC0-k50	7
GEN	D3	0.01058	192.4	IC0-k50	7
GEN	E11	0.01016	202.8	IC0-k50	7
GEN	G11	0.01144	190.7	IC0-k50	7
GEN	H11	0.00862	186.2	IC0-k50	7
GEN	A3	0.00974	225.8	IC0-k50	8
GEN	C3	0.01182	180.4	IC0-k50	8
GEN	D3	0.00898	178.5	IC0-k50	8
GEN	E11	0.00726	167.8	IC0-k50	8
GEN	G11	0.00795	119.3	IC0-k50	8
GEN	H11	0.00919	166.7	IC0-k50	8
GEN	A3	0.01189	144.3	IC0-k50	9
GEN	C3	0.00972	171.4	IC0-k50	9
GEN	D3	0.01058	168.3	IC0-k50	9
GEN	E11	0.00994	159.3	IC0-k50	9
GEN	G11	0.00756	173.4	IC0-k50	9
GEN	H11	0.00861	141	IC0-k50	9
GEN	A3	0.01038	157.1	IC0-k50	10
GEN	C3	0.01128	139.9	IC0-k50	10
GEN	D3	0.00914	145	IC0-k50	10
GEN	E11	0.01068	149.8	IC0-k50	10
GEN	G11	0.0091	134.7	IC0-k50	10
GEN	H11	0.00661	178.4	IC0-k50	10
GEN	A3	0.01191	155.2	IC0-k50	11
GEN	C3	0.01073	156.9	IC0-k50	11
GEN	D3	0.00942	169.2	IC0-k50	11
GEN	E11	0.00741	134.4	IC0-k50	11
GEN	G11	0.00957	123.7	IC0-k50	11
GEN	H11	0.00998	144.1	IC0-k50	11
GEN	A3	0.00847	180.5	IC0-k50	12
GEN	C3	0.00772	207.5	IC0-k50	12
GEN	D3	0.01046	168.9	IC0-k50	12
GEN	E11	0.00943	184.4	IC0-k50	12
GEN	G11	0.01037	159.6	IC0-k50	12
GEN	H11	0.01023	142.8	IC0-k50	12
GEN	A3	0.00887	173.9	IC0-k50	13
GEN	C3	0.01187	157	IC0-k50	13
GEN	D3	0.00963	129.4	IC0-k50	13
GEN	E11	0.00874	160.2	IC0-k50	13
GEN	G11	0.00936	154	IC0-k50	13
GEN	H11	0.00936	206	IC0-k50	13
GEN	A3	0.01085	202.1	IC0-k50	14
GEN	C3	0.01013	150.7	IC0-k50	14
GEN	D3	0.00761	207.1	IC0-k50	14
GEN	E11	0.00729	150.8	IC0-k50	14
GEN	G11	0.00753	166.7	IC0-k50	14
GEN	H11	0.01102	145.9	IC0-k50	14
GEN	A3	0.00969	213.8	IC0-k50	15
GEN	C3	0.00966	176	IC0-k50	15
GEN	D3	0.00815	188.9	IC0-k50	15
GEN	E11	0.00996	153	IC0-k50	15
GEN	G11	0.00933	151.9	IC0-k50	15
GEN	H11	0.00768	120.1	IC0-k50	15
GEN	A3	0.01095	177.7	IC0-k50	16
GEN	C3	0.01145	199.8	IC0-k50	16
GEN	D3	0.00776	204.7	IC0-k50	16
GEN	E11	0.01049	194.1	IC0-k50	16
GEN	G11	0.00729	187.1	IC0-k50	16
GEN	H11	0.0077	144.8	IC0-k50	16
GEN	A9	0.01017	38.6	IC0-M5	1
GEN	B9	0.00919	62.7	IC0-M5	1
GEN	C9	0.0103	55	IC0-M5	1
GEN	E6	0.01192	40.2	IC0-M5	1
GEN	F6	0.01055	51.6	IC0-M5	1
GEN	H6	0.009	64.3	IC0-M5	1
GEN	A9	0.00877	85.3	IC0-M5	2
GEN	B9	0.01077	43.8	IC0-M5	2
GEN	C9	0.00963	41.1	IC0-M5	2
GEN	E6	0.01036	43.2	IC0-M5	2
GEN	F6	0.00809	33.4	IC0-M5	2
GEN	H6	0.00971	54.5	IC0-M5	2
GEN	A9	0.00884	63.7	IC0-M5	3
GEN	B9	0.00197	41.9	IC0-M5	3
GEN	C9	0.00826	21.2	IC0-M5	3
GEN	E6	0.0111	27	IC0-M5	3
GEN	F6	0.00992	23.7	IC0-M5	3
GEN	H6	0.00235	78.4	IC0-M5	3
GEN	A9	0.01081	61.1	IC0-M5	4
GEN	B9	0.00881	58.9	IC0-M5	4
GEN	C9	0.00864	51.1	IC0-M5	4
GEN	E6	0.00688	47.7	IC0-M5	4
GEN	F6	0.00847	58.8	IC0-M5	4
GEN	H6	0.00838	46.7	IC0-M5	4
GEN	A9	0.00996	57.6	IC0-M5	5
GEN	B8	0.00953	178.2	IC0-M5	5
GEN	C9	0.00959	32.7	IC0-M5	5
GEN	E6	0.01006	29.2	IC0-M5	5
GEN	F6	0.0104	28.1	IC0-M5	5
GEN	H6	0.01019	48.9	IC0-M5	5
GEN	A9	0.0084	81.6	IC0-M5	6
GEN	B9	0.01001	70	IC0-M5	6
GEN	C9	0.00887	58	IC0-M5	6
GEN	E6	0.00744	52.2	IC0-M5	6
GEN	F6	0.00907	50.1	IC0-M5	6
GEN	H6	0.0097	45.6	IC0-M5	6
GEN	A9	0.00824	83.5	IC0-M5	7
GEN	B9	0.01062	74.7	IC0-M5	7
GEN	C9	0.00922	59.7	IC0-M5	7
GEN	E6	0.00876	48.1	IC0-M5	7
GEN	F6	0.01189	27.2	IC0-M5	7
GEN	H6	0.01009	66.3	IC0-M5	7
GEN	A9	0.01004	89	IC0-M5	8
GEN	B9	0.00778	86.8	IC0-M5	8
GEN	C9	0.00929	35.5	IC0-M5	8
GEN	E6	0.00951	47.9	IC0-M5	8
GEN	F6	0.00903	34.5	IC0-M5	8
GEN	H6	0.00956	65.2	IC0-M5	8
GEN	A9	0.0118	73	IC0-M5	9
GEN	B9	0.00645	41.3	IC0-M5	9
GEN	C9	0.00927	40.4	IC0-M5	9
GEN	E6	0.0087	43.1	IC0-M5	9
GEN	F6	0.00802	39.8	IC0-M5	9
GEN	H6	0.00717	70.9	IC0-M5	9
GEN	A9	0.01068	50.6	IC0-M5	10
GEN	B9	0.0116	38.3	IC0-M5	10
GEN	C9	0.01054	38	IC0-M5	10
GEN	E6	0.0091	33.3	IC0-M5	10
GEN	F6	0.00874	36	IC0-M5	10
GEN	H6	0.00996	68.7	IC0-M5	10
GEN	A9	0.01079	38.4	IC0-M5	11
GEN	B9	0.00971	64.9	IC0-M5	11
GEN	C9	0.01059	19.5	IC0-M5	11
GEN	E6	0.00941	21.1	IC0-M5	11
GEN	F6	0.00935	25.8	IC0-M5	11
GEN	H6	0.00858	38.7	IC0-M5	11
GEN	A9	0.00776	66.7	IC0-M5	12
GEN	B9	0.01106	60.8	IC0-M5	12
GEN	C9	0.01035	40.4	IC0-M5	12
GEN	E6	0.01045	43.1	IC0-M5	12
GEN	F6	0.01231	45.7	IC0-M5	12
GEN	H6	0.0088	106.8	IC0-M5	12
GEN	A9	0.01114	68.2	IC0-M5	13
GEN	B9	0.01125	45.7	IC0-M5	13
GEN	C9	0.0109	46.8	IC0-M5	13
GEN	E6	0.0086	59.4	IC0-M5	13
GEN	F6	0.00969	42.7	IC0-M5	13
GEN	H6	0.00936	62.1	IC0-M5	13
GEN	A9	0.00994	53.5	IC0-M5	14
GEN	B9	0.0111	43.8	IC0-M5	14
GEN	C9	0.01111	34.5	IC0-M5	14
GEN	E6	0.01028	34.7	IC0-M5	14
GEN	F6	0.00906	43.9	IC0-M5	14
GEN	H6	0.01008	63.6	IC0-M5	14
GEN	A9	0.0087	53.5	IC0-M5	15
GEN	B9	0.00632	73	IC0-M5	15
GEN	C9	0.00902	43	IC0-M5	15
GEN	E6	0.00997	52.6	IC0-M5	15
GEN	F6	0.01061	38	IC0-M5	15
GEN	H6	0.00269	123.2	IC0-M5	15
GEN	A9	0.01302	65.7	IC0-M5	16
GEN	B9	0.01052	50.5	IC0-M5	16
GEN	C9	0.0118	41.2	IC0-M5	16
GEN	E6	0.00717	52	IC0-M5	16
GEN	F6	0.00881	32.2	IC0-M5	16
GEN	H6	0.00626	111.5	IC0-M5	16
GEN	A6	0.00604	289.5	IC20-k50	1
GEN	B6	0.0057	425.8	IC20-k50	1
GEN	C6	0.00609	383.8	IC20-k50	1
GEN	D6	0.00564	400.6	IC20-k50	1
GEN	E8	0.00765	286.9	IC20-k50	1
GEN	F8	0.00728	310	IC20-k50	1
GEN	G8	0.00645	362.7	IC20-k50	1
GEN	H8	0.00754	295.2	IC20-k50	1
GEN	B6	0.00091	906.2	IC20-k50	2
GEN	C6	0.0085	492.7	IC20-k50	2
GEN	D6	0.00893	453.1	IC20-k50	2
GEN	E8	0.00865	336.3	IC20-k50	2
GEN	F8	0.00864	282.1	IC20-k50	2
GEN	G8	0.00815	359	IC20-k50	2
GEN	H8	0.0067	342	IC20-k50	2
GEN	A6	0.00956	320.6	IC20-k50	3
GEN	B6	0.01073	297.4	IC20-k50	3
GEN	C6	0.00906	459	IC20-k50	3
GEN	D6	0.01044	342.5	IC20-k50	3
GEN	E8	0.00961	308.5	IC20-k50	3
GEN	F8	0.0089	336.5	IC20-k50	3
GEN	G8	0.00555	265	IC20-k50	3
GEN	H8	0.00728	389.5	IC20-k50	3
GEN	A6	0.01029	271.8	IC20-k50	4
GEN	B6	0.00916	330.5	IC20-k50	4
GEN	C6	0.0101	399.8	IC20-k50	4
GEN	D6	0.01003	437.9	IC20-k50	4
GEN	E8	0.01048	262.2	IC20-k50	4
GEN	F8	0.00878	441.4	IC20-k50	4
GEN	G8	0.00994	251.8	IC20-k50	4
GEN	H8	0.00804	249.7	IC20-k50	4
GEN	A6	0.01055	268.2	IC20-k50	5
GEN	B5	0.00808	64.9	IC20-k50	5
GEN	C6	0.00711	474.4	IC20-k50	5
GEN	D6	0.00885	411.8	IC20-k50	5
GEN	E8	0.00646	268.3	IC20-k50	5
GEN	F8	0.00827	327.2	IC20-k50	5
GEN	G8	0.00705	315.2	IC20-k50	5
GEN	H8	0.0081	310.4	IC20-k50	5
GEN	A6	0.0004	1254.1	IC20-k50	6
GEN	B6	0.00904	285.3	IC20-k50	6
GEN	C6	0.00906	431.4	IC20-k50	6
GEN	D6	0.00367	584.2	IC20-k50	6
GEN	E8	0.0087	334.4	IC20-k50	6
GEN	F8	0.00865	376.4	IC20-k50	6
GEN	G8	0.00861	364.6	IC20-k50	6
GEN	H8	0.0088	420.1	IC20-k50	6
GEN	B6	0.00896	430.6	IC20-k50	7
GEN	C6	0.0074	292	IC20-k50	7
GEN	D6	0.00913	385.5	IC20-k50	7
GEN	E8	0.008	391.1	IC20-k50	7
GEN	F8	0.00836	325.5	IC20-k50	7
GEN	G8	0.00799	256.1	IC20-k50	7
GEN	H8	0.00763	96.5	IC20-k50	7
GEN	A6	0.00866	91.5	IC20-k50	8
GEN	B6	0.00983	304.9	IC20-k50	8
GEN	C6	0.00749	318.6	IC20-k50	8
GEN	D6	0.00879	364.1	IC20-k50	8
GEN	E8	0.00929	339.3	IC20-k50	8
GEN	F8	0.00697	363.6	IC20-k50	8
GEN	G8	0.0081	249.7	IC20-k50	8
GEN	H8	0.00684	230.1	IC20-k50	8
GEN	A6	0.00958	195.6	IC20-k50	9
GEN	B6	0.00972	332.6	IC20-k50	9
GEN	C6	0.00778	343.7	IC20-k50	9
GEN	D6	0.00694	220.6	IC20-k50	9
GEN	E8	0.00686	364.3	IC20-k50	9
GEN	F8	0.00579	294	IC20-k50	9
GEN	G8	0.00719	232.1	IC20-k50	9
GEN	H8	0.0098	153.6	IC20-k50	9
GEN	A6	0.00782	203.2	IC20-k50	10
GEN	B6	0.00924	249.5	IC20-k50	10
GEN	C6	0.00999	258.7	IC20-k50	10
GEN	D6	0.00649	305.8	IC20-k50	10
GEN	E8	0.007	364.4	IC20-k50	10
GEN	F8	0.00424	310.3	IC20-k50	10
GEN	G8	0.00705	310	IC20-k50	10
GEN	H8	0.00929	234.6	IC20-k50	10
GEN	A6	0.00954	232.9	IC20-k50	11
GEN	B6	0.00929	193.5	IC20-k50	11
GEN	C6	0.00846	373.6	IC20-k50	11
GEN	D6	0.00854	342.3	IC20-k50	11
GEN	E8	0.0091	239.4	IC20-k50	11
GEN	F8	0.00865	230.6	IC20-k50	11
GEN	G8	0.00984	384.4	IC20-k50	11
GEN	H8	0.00815	263.7	IC20-k50	11
GEN	A6	0.0084	253.5	IC20-k50	12
GEN	B6	0.00876	180.1	IC20-k50	12
GEN	C6	0.00826	245.4	IC20-k50	12
GEN	D6	0.00786	229.5	IC20-k50	12
GEN	E8	0.00599	217.3	IC20-k50	12
GEN	F8	0.00948	248.4	IC20-k50	12
GEN	G8	0.00999	331.2	IC20-k50	12
GEN	H8	0.00833	258.1	IC20-k50	12
GEN	A6	0.00845	264.3	IC20-k50	13
GEN	B6	0.00793	175.5	IC20-k50	13
GEN	C6	0.00934	235.1	IC20-k50	13
GEN	D6	0.00763	278.9	IC20-k50	13
GEN	E8	0.00891	173.7	IC20-k50	13
GEN	F8	0.00815	193.1	IC20-k50	13
GEN	G8	0.0081	215.7	IC20-k50	13
GEN	H8	0.0068	223.6	IC20-k50	13
GEN	A6	0.00889	164.4	IC20-k50	14
GEN	B6	0.00752	175.3	IC20-k50	14
GEN	C6	0.00808	224.4	IC20-k50	14
GEN	D6	0.00822	298.7	IC20-k50	14
GEN	E8	0.00894	189	IC20-k50	14
GEN	F8	0.00686	181	IC20-k50	14
GEN	G8	0.00927	184.3	IC20-k50	14
GEN	H8	0.00893	199.1	IC20-k50	14
GEN	A6	0.00823	159.4	IC20-k50	15
GEN	B6	0.00784	227.8	IC20-k50	15
GEN	C6	0.00909	199.8	IC20-k50	15
GEN	D6	0.00722	333.8	IC20-k50	15
GEN	E8	0.00735	190.2	IC20-k50	15
GEN	F8	0.00978	259.3	IC20-k50	15
GEN	G8	0.00817	147.3	IC20-k50	15
GEN	H8	0.00761	222.2	IC20-k50	15
GEN	A6	0.0081	241	IC20-k50	16
GEN	B6	0.00837	185.5	IC20-k50	16
GEN	C6	0.00872	213.8	IC20-k50	16
GEN	D6	0.00771	355.9	IC20-k50	16
GEN	E8	0.00829	199.8	IC20-k50	16
GEN	F8	0.00806	217.9	IC20-k50	16
GEN	G8	0.00958	212.7	IC20-k50	16
GEN	H8	0.00918	197.7	IC20-k50	16
GEN	A11	0.00791	36.1	IC20-M5	1
GEN	B11	0.00781	46.1	IC20-M5	1
GEN	C11	0.00567	73.9	IC20-M5	1
GEN	D11	0.00731	43.1	IC20-M5	1
GEN	E2	0.00689	51.1	IC20-M5	1
GEN	F2	0.00641	57.9	IC20-M5	1
GEN	G2	0.00446	34	IC20-M5	1
GEN	H2	0.00739	59.9	IC20-M5	1
GEN	A11	0.00207	430.5	IC20-M5	2
GEN	B11	0.00553	350.1	IC20-M5	2
GEN	C11	0.00573	226.7	IC20-M5	2
GEN	D11	0.00687	242.3	IC20-M5	2
GEN	E2	0.00273	392.5	IC20-M5	2
GEN	F2	0.00396	294.7	IC20-M5	2
GEN	G2	0.0068	224.8	IC20-M5	2
GEN	H2	0.00484	386.9	IC20-M5	2
GEN	A11	0.0062	372.5	IC20-M5	3
GEN	B11	0.00775	263.9	IC20-M5	3
GEN	C11	0.00744	182.4	IC20-M5	3
GEN	D11	0.00725	137.5	IC20-M5	3
GEN	E2	0.00661	299	IC20-M5	3
GEN	F2	0.00861	262.9	IC20-M5	3
GEN	G2	0.00867	229	IC20-M5	3
GEN	H2	0.00748	176.9	IC20-M5	3
GEN	A11	0.00866	339.6	IC20-M5	4
GEN	B11	0.00628	103.2	IC20-M5	4
GEN	C11	0.00896	97	IC20-M5	4
GEN	D11	0.00686	79.7	IC20-M5	4
GEN	E2	0.00812	147.8	IC20-M5	4
GEN	F2	0.0076	122.9	IC20-M5	4
GEN	G2	0.00712	115.2	IC20-M5	4
GEN	H2	0.00666	159.8	IC20-M5	4
GEN	A11	0.00739	199	IC20-M5	5
GEN	B9	0.00885	41.5	IC20-M5	5
GEN	C11	0.00987	115.8	IC20-M5	5
GEN	D11	0.00775	85.7	IC20-M5	5
GEN	E2	0.00542	133.7	IC20-M5	5
GEN	F2	0.00772	117.4	IC20-M5	5
GEN	G2	0.00537	79.3	IC20-M5	5
GEN	H2	0.00707	117.2	IC20-M5	5
GEN	A11	0.00676	98.7	IC20-M5	6
GEN	B11	0.00691	163.8	IC20-M5	6
GEN	C11	0.00509	159.6	IC20-M5	6
GEN	D11	0.00544	118.3	IC20-M5	6
GEN	E2	0.00675	109.1	IC20-M5	6
GEN	F2	0.0073	205.4	IC20-M5	6
GEN	G2	0.00558	292.3	IC20-M5	6
GEN	H2	0.00747	170.8	IC20-M5	6
GEN	A11	0.00829	102	IC20-M5	7
GEN	B11	0.00615	139.1	IC20-M5	7
GEN	C11	0.00561	146.6	IC20-M5	7
GEN	D11	0.00873	119.6	IC20-M5	7
GEN	E2	0.00909	95.2	IC20-M5	7
GEN	F2	0.0071	100	IC20-M5	7
GEN	G2	0.00786	71.2	IC20-M5	7
GEN	H2	0.00739	96.9	IC20-M5	7
GEN	A11	0.00918	76.2	IC20-M5	8
GEN	B11	0.0086	93.7	IC20-M5	8
GEN	C11	0.00578	125.4	IC20-M5	8
GEN	D11	0.00723	89.7	IC20-M5	8
GEN	E2	0.00771	65.6	IC20-M5	8
GEN	F2	0.00753	87.6	IC20-M5	8
GEN	G2	0.00689	57.1	IC20-M5	8
GEN	H2	0.00658	105.3	IC20-M5	8
GEN	A11	0.00803	70.1	IC20-M5	9
GEN	B11	0.007	70.3	IC20-M5	9
GEN	C11	0.00632	111.1	IC20-M5	9
GEN	D11	0.00827	82.9	IC20-M5	9
GEN	E2	0.00751	52.4	IC20-M5	9
GEN	F2	0.00691	61.6	IC20-M5	9
GEN	G2	0.00605	60.9	IC20-M5	9
GEN	H2	0.00667	91.3	IC20-M5	9
GEN	A11	0.00825	101.7	IC20-M5	10
GEN	B11	0.0068	80.2	IC20-M5	10
GEN	C11	0.00764	100.3	IC20-M5	10
GEN	D11	0.00795	92.1	IC20-M5	10
GEN	E2	0.00886	61.4	IC20-M5	10
GEN	F2	0.00867	55.4	IC20-M5	10
GEN	G2	0.00872	54	IC20-M5	10
GEN	H2	0.0068	91	IC20-M5	10
GEN	A11	0.00957	86.2	IC20-M5	11
GEN	B11	0.00794	90.7	IC20-M5	11
GEN	C11	0.0084	86.8	IC20-M5	11
GEN	D11	0.009	84.3	IC20-M5	11
GEN	E2	0.00858	92.5	IC20-M5	11
GEN	F2	0.00837	76.4	IC20-M5	11
GEN	G2	0.00936	57.4	IC20-M5	11
GEN	H2	0.00785	71.6	IC20-M5	11
GEN	A11	0.00935	93	IC20-M5	12
GEN	B11	0.00988	87.1	IC20-M5	12
GEN	C11	0.00808	89.7	IC20-M5	12
GEN	D11	0.00747	95.6	IC20-M5	12
GEN	E2	0.00797	95.5	IC20-M5	12
GEN	F2	0.00699	69.2	IC20-M5	12
GEN	G2	0.00824	87.7	IC20-M5	12
GEN	H2	0.00868	93.5	IC20-M5	12
GEN	A11	0.00789	89	IC20-M5	13
GEN	B11	0.00903	77.5	IC20-M5	13
GEN	C11	0.01035	83.1	IC20-M5	13
GEN	D11	0.00823	85.8	IC20-M5	13
GEN	E2	0.00876	91	IC20-M5	13
GEN	F2	0.0096	59.1	IC20-M5	13
GEN	G2	0.00893	72.3	IC20-M5	13
GEN	H2	0.00855	97.9	IC20-M5	13
GEN	A11	0.00795	84.9	IC20-M5	14
GEN	B11	0.0083	72.3	IC20-M5	14
GEN	C11	0.00823	72.6	IC20-M5	14
GEN	D11	0.00577	95.2	IC20-M5	14
GEN	E2	0.00909	48.3	IC20-M5	14
GEN	F2	0.00949	90.1	IC20-M5	14
GEN	G2	0.00849	78.6	IC20-M5	14
GEN	H2	0.00859	78.7	IC20-M5	14
GEN	A11	0.01039	84.6	IC20-M5	15
GEN	B11	0.00967	76.2	IC20-M5	15
GEN	C11	0.00824	83.7	IC20-M5	15
GEN	D11	0.00737	73.8	IC20-M5	15
GEN	E2	0.00925	99.9	IC20-M5	15
GEN	F2	0.00773	59.5	IC20-M5	15
GEN	G2	0.0093	88.6	IC20-M5	15
GEN	H2	0.00802	80.3	IC20-M5	15
GEN	A11	0.00915	113.4	IC20-M5	16
GEN	B11	0.00806	108.1	IC20-M5	16
GEN	C11	0.00926	76.6	IC20-M5	16
GEN	D11	0.00808	119.7	IC20-M5	16
GEN	E2	0.00834	97.3	IC20-M5	16
GEN	F2	0.00622	65.5	IC20-M5	16
GEN	G2	0.00729	55.7	IC20-M5	16
GEN	H2	0.00744	75.4	IC20-M5	16
GEN	A12	0.00198	358	IC80-k50	1
GEN	B12	0.00589	346.1	IC80-k50	1
GEN	C12	0.00678	388.3	IC80-k50	1
GEN	D12	0.00621	322.5	IC80-k50	1
GEN	E3	0.00437	317.4	IC80-k50	1
GEN	F3	0.00533	385.8	IC80-k50	1
GEN	G3	0.00526	319	IC80-k50	1
GEN	H3	0.007	323.1	IC80-k50	1
GEN	B12	0.00996	255.4	IC80-k50	2
GEN	C12	0.0083	369.1	IC80-k50	2
GEN	D12	0.00761	223.2	IC80-k50	2
GEN	E3	0.0001	6440.6	IC80-k50	2
GEN	F3	0.00258	671.1	IC80-k50	2
GEN	G3	0.00026	2075.2	IC80-k50	2
GEN	H3	0.00578	473.9	IC80-k50	2
GEN	A12	0.00642	497.7	IC80-k50	3
GEN	B12	0.00614	401.1	IC80-k50	3
GEN	C12	0.00803	333.4	IC80-k50	3
GEN	D12	0.00884	242.6	IC80-k50	3
GEN	E3	0.01005	407	IC80-k50	3
GEN	F3	0.00977	337.3	IC80-k50	3
GEN	G3	0.00888	336.1	IC80-k50	3
GEN	H3	0.00664	232.9	IC80-k50	3
GEN	A12	0.00741	367.7	IC80-k50	4
GEN	B12	0.0085	322.6	IC80-k50	4
GEN	C12	0.0086	318.5	IC80-k50	4
GEN	D12	0.01037	232	IC80-k50	4
GEN	E3	0.00929	272.1	IC80-k50	4
GEN	F3	0.00937	311	IC80-k50	4
GEN	G3	0.00612	346.5	IC80-k50	4
GEN	H3	0.00782	255.9	IC80-k50	4
GEN	A12	0.00831	253.7	IC80-k50	5
GEN	B11	0.00604	131.5	IC80-k50	5
GEN	C12	0.00537	436.6	IC80-k50	5
GEN	D12	0.00849	330.1	IC80-k50	5
GEN	E3	0.00834	223.8	IC80-k50	5
GEN	F3	0.00766	300.8	IC80-k50	5
GEN	G3	0.00898	345.8	IC80-k50	5
GEN	H3	0.00759	232.3	IC80-k50	5
GEN	A12	0.00793	243.4	IC80-k50	6
GEN	B12	0.00606	444.4	IC80-k50	6
GEN	C12	0.00789	257.8	IC80-k50	6
GEN	D12	0.00741	204	IC80-k50	6
GEN	E3	0.00985	211.8	IC80-k50	6
GEN	F3	0.00892	382.6	IC80-k50	6
GEN	G3	0.00696	276	IC80-k50	6
GEN	H3	0.00881	373.7	IC80-k50	6
GEN	A12	0.00802	296.2	IC80-k50	7
GEN	B12	0.00843	280.8	IC80-k50	7
GEN	C12	0.00825	230.2	IC80-k50	7
GEN	D12	0.00805	310	IC80-k50	7
GEN	E3	0.00987	227	IC80-k50	7
GEN	F3	0.00831	288.9	IC80-k50	7
GEN	G3	0.00753	275.6	IC80-k50	7
GEN	H3	0.00731	407.8	IC80-k50	7
GEN	A12	0.00883	227.3	IC80-k50	8
GEN	B12	0.00834	190.7	IC80-k50	8
GEN	C12	0.00842	191.1	IC80-k50	8
GEN	D12	0.01013	224.5	IC80-k50	8
GEN	E3	0.00932	199.2	IC80-k50	8
GEN	F3	0.00811	307.1	IC80-k50	8
GEN	G3	0.00817	292	IC80-k50	8
GEN	H3	0.00871	386.6	IC80-k50	8
GEN	A12	0.00721	225.7	IC80-k50	9
GEN	B12	0.00768	155.5	IC80-k50	9
GEN	C12	0.00946	149.3	IC80-k50	9
GEN	D12	0.00702	222	IC80-k50	9
GEN	E3	0.01066	180.7	IC80-k50	9
GEN	F3	0.00876	253.4	IC80-k50	9
GEN	G3	0.00713	247.9	IC80-k50	9
GEN	H3	0.00861	323.4	IC80-k50	9
GEN	A12	0.01002	278	IC80-k50	10
GEN	B12	0.00739	220	IC80-k50	10
GEN	C12	0.00806	200.1	IC80-k50	10
GEN	D12	0.00707	170.9	IC80-k50	10
GEN	E3	0.01039	195.9	IC80-k50	10
GEN	F3	0.0096	238.3	IC80-k50	10
GEN	G3	0.00888	248.2	IC80-k50	10
GEN	H3	0.00867	312	IC80-k50	10
GEN	A12	0.00921	330.1	IC80-k50	11
GEN	B12	0.01005	222.4	IC80-k50	11
GEN	C12	0.00682	268.1	IC80-k50	11
GEN	D12	0.00951	149.9	IC80-k50	11
GEN	E3	0.00979	196.5	IC80-k50	11
GEN	F3	0.00668	205.5	IC80-k50	11
GEN	G3	0.00964	172.7	IC80-k50	11
GEN	H3	0.00928	202.8	IC80-k50	11
GEN	A12	0.00932	297.8	IC80-k50	12
GEN	B12	0.00774	168.6	IC80-k50	12
GEN	C12	0.00573	178.2	IC80-k50	12
GEN	D12	0.00737	177.5	IC80-k50	12
GEN	E3	0.00937	206.8	IC80-k50	12
GEN	F3	0.01131	242.2	IC80-k50	12
GEN	G3	0.00649	182.9	IC80-k50	12
GEN	H3	0.0073	277	IC80-k50	12
GEN	A12	0.00909	303.3	IC80-k50	13
GEN	B12	0.00945	194.9	IC80-k50	13
GEN	C12	0.00728	228.7	IC80-k50	13
GEN	D12	0.00782	176.3	IC80-k50	13
GEN	E3	0.00966	203.9	IC80-k50	13
GEN	F3	0.00818	272.2	IC80-k50	13
GEN	G3	0.00952	203.2	IC80-k50	13
GEN	H3	0.00947	294.8	IC80-k50	13
GEN	A12	0.00962	275.7	IC80-k50	14
GEN	B12	0.00683	117.1	IC80-k50	14
GEN	C12	0.00907	142.4	IC80-k50	14
GEN	D12	0.00939	155.2	IC80-k50	14
GEN	E3	0.00937	188	IC80-k50	14
GEN	F3	0.01009	209	IC80-k50	14
GEN	G3	0.0077	239.6	IC80-k50	14
GEN	H3	0.00742	284.5	IC80-k50	14
GEN	A12	0.01103	261.8	IC80-k50	15
GEN	B12	0.00759	208.8	IC80-k50	15
GEN	C12	0.0062	166.7	IC80-k50	15
GEN	D12	0.00892	172.5	IC80-k50	15
GEN	E3	0.00866	163.2	IC80-k50	15
GEN	F3	0.01056	219.9	IC80-k50	15
GEN	G3	0.00812	276.9	IC80-k50	15
GEN	H3	0.0082	362.3	IC80-k50	15
GEN	A12	0.00927	277.5	IC80-k50	16
GEN	B12	0.01002	150.9	IC80-k50	16
GEN	C12	0.00842	200.6	IC80-k50	16
GEN	D12	0.00988	145.4	IC80-k50	16
GEN	E3	0.00968	204.9	IC80-k50	16
GEN	F3	0.00997	236.2	IC80-k50	16
GEN	G3	0.01008	214.3	IC80-k50	16
GEN	H3	0.00968	399.4	IC80-k50	16
GEN	A5	0.00552	29.4	IC80-M5	1
GEN	B5	0.00724	44	IC80-M5	1
GEN	C5	0.00539	52	IC80-M5	1
GEN	D5	0.0044	45.7	IC80-M5	1
GEN	E7	0.00359	35.1	IC80-M5	1
GEN	F7	0.00554	39.6	IC80-M5	1
GEN	H7	0.00553	55	IC80-M5	1
GEN	A5	0.00671	517.2	IC80-M5	2
GEN	B5	0.0074	528.9	IC80-M5	2
GEN	C5	0.00979	496.5	IC80-M5	2
GEN	D5	0.00503	543.9	IC80-M5	2
GEN	E7	0.00774	473.6	IC80-M5	2
GEN	F7	0.00742	490.2	IC80-M5	2
GEN	H7	0.0083	458.6	IC80-M5	2
GEN	A5	0.00988	143.3	IC80-M5	3
GEN	B5	0.00688	88.8	IC80-M5	3
GEN	C5	0.00838	76.3	IC80-M5	3
GEN	D5	0.00687	83.8	IC80-M5	3
GEN	E7	0.00846	76.6	IC80-M5	3
GEN	F7	0.00608	74.9	IC80-M5	3
GEN	H7	0.00658	65.5	IC80-M5	3
GEN	A5	0.00658	64.7	IC80-M5	4
GEN	B5	0.00736	77.6	IC80-M5	4
GEN	C5	0.0084	56.6	IC80-M5	4
GEN	D5	0.00891	75.5	IC80-M5	4
GEN	E7	0.00645	89.6	IC80-M5	4
GEN	F7	0.00673	109.7	IC80-M5	4
GEN	H7	0.00666	257.2	IC80-M5	4
GEN	A5	0.00678	82.1	IC80-M5	5
GEN	B4	0.00842	141.9	IC80-M5	5
GEN	C5	0.01077	48	IC80-M5	5
GEN	D5	0.00903	54.1	IC80-M5	5
GEN	E7	0.00731	71.6	IC80-M5	5
GEN	F7	0.00602	62.5	IC80-M5	5
GEN	H7	0.00713	108	IC80-M5	5
GEN	A5	0.00724	78	IC80-M5	6
GEN	B5	0.00876	90.2	IC80-M5	6
GEN	C5	0.0104	76	IC80-M5	6
GEN	D5	0.00754	69.7	IC80-M5	6
GEN	E7	0.00792	78.4	IC80-M5	6
GEN	F7	0.00761	48.7	IC80-M5	6
GEN	H7	0.00697	92.9	IC80-M5	6
GEN	A5	0.00661	110.7	IC80-M5	7
GEN	B5	0.00764	77.8	IC80-M5	7
GEN	C5	0.00845	77.4	IC80-M5	7
GEN	D5	0.00973	94	IC80-M5	7
GEN	E7	0.00851	85.5	IC80-M5	7
GEN	F7	0.00828	77.4	IC80-M5	7
GEN	H7	0.0076	104.4	IC80-M5	7
GEN	A5	0.00856	78	IC80-M5	8
GEN	B5	0.00836	62	IC80-M5	8
GEN	C5	0.00792	83.5	IC80-M5	8
GEN	D5	0.00959	39.4	IC80-M5	8
GEN	E7	0.00801	71.8	IC80-M5	8
GEN	F7	0.00848	59.5	IC80-M5	8
GEN	H7	0.00766	79.1	IC80-M5	8
GEN	A5	0.0082	63.5	IC80-M5	9
GEN	B5	0.00851	52.7	IC80-M5	9
GEN	C5	0.00721	48.8	IC80-M5	9
GEN	D5	0.00861	49	IC80-M5	9
GEN	E7	0.00798	66.4	IC80-M5	9
GEN	F7	0.00855	49.5	IC80-M5	9
GEN	H7	0.00887	77.8	IC80-M5	9
GEN	A5	0.00663	65.8	IC80-M5	10
GEN	B5	0.00698	45.1	IC80-M5	10
GEN	C5	0.00795	67.5	IC80-M5	10
GEN	D5	0.00974	39.3	IC80-M5	10
GEN	E7	0.00798	107.7	IC80-M5	10
GEN	F7	0.00756	79.7	IC80-M5	10
GEN	H7	0.00794	79.6	IC80-M5	10
GEN	A5	0.0053	61.2	IC80-M5	11
GEN	B5	0.00921	55.4	IC80-M5	11
GEN	C5	0.00656	51.3	IC80-M5	11
GEN	D5	0.00785	73.1	IC80-M5	11
GEN	E7	0.00835	65.3	IC80-M5	11
GEN	F7	0.00978	85.4	IC80-M5	11
GEN	H7	0.0082	79.1	IC80-M5	11
GEN	A5	0.0086	90.9	IC80-M5	12
GEN	B5	0.0079	64.4	IC80-M5	12
GEN	C5	0.00689	68.4	IC80-M5	12
GEN	D5	0.00941	62.6	IC80-M5	12
GEN	E7	0.00933	79.2	IC80-M5	12
GEN	F7	0.00687	81.8	IC80-M5	12
GEN	H7	0.00928	97.9	IC80-M5	12
GEN	A5	0.0074	97.9	IC80-M5	13
GEN	B5	0.00683	59.8	IC80-M5	13
GEN	C5	0.00852	65.5	IC80-M5	13
GEN	D5	0.00853	70.7	IC80-M5	13
GEN	E7	0.00784	84.2	IC80-M5	13
GEN	F7	0.00785	87.1	IC80-M5	13
GEN	H7	0.00773	82.7	IC80-M5	13
GEN	A5	0.0076	66.8	IC80-M5	14
GEN	B5	0.00994	53.7	IC80-M5	14
GEN	C5	0.0068	54.2	IC80-M5	14
GEN	D5	0.00665	69	IC80-M5	14
GEN	E7	0.00728	108.7	IC80-M5	14
GEN	F7	0.00879	76.7	IC80-M5	14
GEN	H7	0.00889	77.8	IC80-M5	14
GEN	A5	0.00605	81.4	IC80-M5	15
GEN	B5	0.00838	64.1	IC80-M5	15
GEN	C5	0.00769	79.7	IC80-M5	15
GEN	D5	0.00881	79.2	IC80-M5	15
GEN	E7	0.01055	97.7	IC80-M5	15
GEN	F7	0.00883	84.3	IC80-M5	15
GEN	H7	0.00625	91.9	IC80-M5	15
GEN	A5	0.01072	83	IC80-M5	16
GEN	B5	0.00574	65.8	IC80-M5	16
GEN	C5	0.01006	56.5	IC80-M5	16
GEN	D5	0.00967	76.3	IC80-M5	16
GEN	E7	0.00971	83.5	IC80-M5	16
GEN	F7	0.00834	99.1	IC80-M5	16
GEN	H7	0.00871	77.5	IC80-M5	16
