# Supplementary material for: Bottleneck size and selection level reproducibly impact evolution of antibiotic resistance
Source: Nat Ecol Evol. 2021 Jul 26;5(9):1233–42. doi: 10.1038/s41559-021-01511-2 (PMC8390372; doi:10.1038/s41559-021-01511-2)
Supplement: Source Data Extended Data Fig. 6 — Statistical source data: Dose response curves and relative MICs after evolution. [file 41559_2021_1511_MOESM12_ESM.xlsx]

## Sheet: ExtDatFig5ab_Resistance
Drug	Treatment	Population	IC0	IC50	IC80	MIC	2*MIC	4*MIC	8*MIC	16*MIC
GEN	Wt-PA14	Wt-PA14	0.191424999	0.076574999	0.067925	0.022050002	0.008749998	0.012425001	0.0181	0.010025002
GEN	IC0-k50	A3	0.249	0.0925	0.09375	0.03775	0.02075	0.02625	0.00375	0.009
GEN	IC0-k50	C3	0.2245	0.03625	0.049	0.065	0.024	0.023	0.01025	0.0105
GEN	IC0-k50	D3	0.204799998	0.092424999	0.074675002	0.027050001	0.0159	0.013625001	0.018449999	0.010175
GEN	IC0-k50	E11	0.24575	0.17125	0.07325	0.054	0.035	0.019	0.05725	0.01425
GEN	IC0-k50	G11	0.111450003	0.072349999	0.099400006	0.013375001	0.014474999	0.008575001	0.01115	0.008900001
GEN	IC0-M5	A9	0.2355	0.12675	0.05425	0.027333333	0.028666667	0.022	0.009666667	0.01725
GEN	IC0-M5	B9	0.23175	0.13225	0.0585	0.046	0.0155	0.0285	0.01425	0.01825
GEN	IC0-M5	C9	0.24475	0.031	0.0105	0.014	0.02525	0.01525	0.003	0.00575
GEN	IC0-M5	E6	0.169125001	0.012475	0.012575002	0.030300002	0.015299999	0.013249998	0.0064	0.012750001
GEN	IC0-M5	F6	0.21	0.0615	0.03725	0.03125	0.00775	0.00925	0.0065	0.00925
GEN	IC0-M5	H6	0.199850003	0.120575003	0.100700002	0.020075	0.01545	0.009500002	0.0127	0.01115
GEN	IC20-k50	A6	0.23025	0.2075	0.196	0.19575	0.2045	0.20325	0.086	0.0595
GEN	IC20-k50	B6	0.191749993	0.181899998	0.18795	0.172600001	0.176424998	0.160849999	0.026150001	0.0141
GEN	IC20-k50	C6	0.181375004	0.179050002	0.185400001	0.182525001	0.191349994	0.172850005	0.1235	0.065925003
GEN	IC20-k50	D6	0.207800004	0.202650006	0.199549991	0.185024998	0.171049997	0.166849996	0.055075	0.027600003
GEN	IC20-k50	E8	0.21125	0.196	0.17825	0.171	0.15375	0.106	0.01175	0.0065
GEN	IC20-k50	H8	0.21175	0.1965	0.18725	0.16275	0.0115	0.00625	0.008	0.00925
GEN	IC20-M5	A11	0.2605	0.22425	0.208	0.19125	0.15875	0.104	0.011	0.0115
GEN	IC20-M5	B11	0.2225	0.20775	0.187	0.1655	0.007	0.003666667	0.001	0.00075
GEN	IC20-M5	C11	0.234	0.211	0.18875	0.2045	0.1605	0.0075	0.005	0.01025
GEN	IC20-M5	D11	0.231	0.19925	0.18125	0.15475	0.01275	0.02375	0.013	0.01425
GEN	IC20-M5	E2	0.22075	0.20025	0.188	0.13175	0.094	0.00425	0.0005	0.00075
GEN	IC20-M5	F2	0.25175	0.2385	0.204	0.1935	0.035	0.0225	0.0075	0.01075
GEN	IC20-M5	G2	0.224624994	0.193825002	0.193925	0.172199997	0.037349998	0.014749999	0.013275001	0.016874998
GEN	IC80-k50	A12	0.2195	0.21225	0.18125	0.17175	0.02325	0.00325	0.0025	0.00525
GEN	IC80-k50	B12	0.206	0.088	0.0205	0.00825	0.00475	0.009	0.01175	0.013
GEN	IC80-k50	C12	0.189574997	0.181275002	0.181625	0.187900002	0.178424998	0.168425	0.091324997	0.044450001
GEN	IC80-k50	D12	0.189550001	0.183649998	0.182899996	0.186324991	0.163175001	0.154125004	0.142225	0.009774999
GEN	IC80-k50	E3	0.252	0.2235	0.2465	0.2895	0.22975	0.09975	0.061	0.012
GEN	IC80-k50	F3	0.20875	0.17825	0.1555	0.11875	0.028	0.02425	0.01225	0.00975
GEN	IC80-k50	H3	0.194075003	0.171850003	0.168024998	0.161699998	0.153899997	0.012199999	0.012874999	0.006575001
GEN	IC80-M5	A5	0.196	0.21475	0.19925	0.20725	0.19625	0.20325	0.149	0.0105
GEN	IC80-M5	B5	0.196250002	0.181349999	0.196049999	0.187249999	0.177750002	0.17695	0.148050002	0.070749998
GEN	IC80-M5	C5	0.210949998	0.183975007	0.186675	0.172825001	0.181675005	0.182249996	0.0952	0.027700001
GEN	IC80-M5	E7	0.197524998	0.123899999	0.119875002	0.122999999	0.135025001	0.123000003	0.036599997	0.030550002
GEN	IC80-M5	H7	0.220199998	0.207524996	0.185575	0.205474998	0.086550004	0.032375	0.011474998	0.012250002
CIP	Wt-PA14	Wt-PA14	0.2385	0.092	0.0275	0.0125	0.00725	0.007	0.0065	0.00925
CIP	IC0-k50	A3	0.2595	0.08275	0.0405	0.006	0.00475	0.00825	0.006	0.017
CIP	IC0-k50	C3	0.257	0.0845	0.0395	0.02275	0.01875	0.0445	0.01875	0.0285
CIP	IC0-k50	D3	0.175	0.087	0.03925	0.02125	0.00625	0.0045	0.0095	0.01275
CIP	IC0-k50	G11	0.1985	0.06425	0.02975	0.0035	0.00475	0.0025	0.003	0.00375
CIP	IC0-k50	H11	0.13575	0.06375	0.032	0.01875	0.01525	0.013	0.01325	0.01325
CIP	IC0-M5	A9	0.237	0.12525	0.049	0.019333333	0.024	0.01225	0.014666667	0.011333333
CIP	IC0-M5	B9	0.254	0.1145	0.058	0.01875	0.01775	0.02475	0.014333333	0.038666667
CIP	IC0-M5	C9	0.23625	0.0965	0.0985	0.121	0.113	0.0605	0.0205	0.01125
CIP	IC0-M5	E6	0.22975	0.075	0.04575	0.02875	0.01925	0.00725	0.00275	0.00225
CIP	IC0-M5	F6	0.2655	0.0915	0.0675	0.023	0.019	0.0195	0.017	0.0165
CIP	IC0-M5	H6	0.21975	0.097	0.0435	0.02675	0.02275	0.0215	0.0105	0.05775
CIP	IC20-k50	A6	0.21975	0.15925	0.12725	0.11975	0.06875	0.019	0.00975	0.0195
CIP	IC20-k50	B6	0.23775	0.19825	0.1745	0.180333333	0.1955	0.1875	0.143333333	0.0995
CIP	IC20-k50	C6	0.25225	0.18275	0.168	0.173	0.18575	0.137	0.06	0.0415
CIP	IC20-k50	D6	0.21175	0.141	0.114	0.101	0.108	0.06725	0.005	0.0035
CIP	IC20-k50	E8	0.2335	0.1605	0.12	0.091	0.0655	0.0465	0.01525	0.018
CIP	IC20-k50	F8	0.18925	0.14175	0.11	0.1	0.11575	0.14525	0.0645	0.02025
CIP	IC20-k50	G8	0.2055	0.14825	0.1075	0.08	0.0675	0.04475	0.009	0.0025
CIP	IC20-k50	H8	0.22275	0.1825	0.17125	0.169	0.16525	0.1165	0.0945	0.01675
CIP	IC20-M5	A11	0.241	0.11375	0.0855	0.064	0.023	0.02075	0.0125	0.022
CIP	IC20-M5	B11	0.215	0.091	0.05025	0.018	0.007	0.002	0.0035	0.0015
CIP	IC20-M5	C11	0.243	0.14525	0.10175	0.08225	0.02375	0.02475	0.0135	0.02325
CIP	IC20-M5	D11	0.15575	0.069	0.06125	0.032	0.01875	0.0245	0.018	0.02325
CIP	IC20-M5	E2	0.2525	0.116	0.0825	0.0675	0.0445	0.02225	0.0115	0.0165
CIP	IC20-M5	F2	0.23225	0.07975	0.04125	0.0165	0.00525	0.0025	0.0025	0.00125
CIP	IC20-M5	G2	0.23075	0.099	0.0415	0.04175	0.02975	0.0265	0.014	0.029
CIP	IC20-M5	H2	0.231	0.0635	0.00275	0.0145	0.00475	0.00325	0.0045	0.00175
CIP	IC80-k50	G3	0.20125	0.17675	0.1595	0.13875	0.08175	0.01075	0.0025	0.0015
CIP	IC80-M5	A5	0.21075	0.20625	0.19525	0.19325	0.191	0.183	0.14125	0.09325
CIP	IC80-M5	B5	0.18425	0.1685	0.17475	0.214	0.2105	0.16125	0.16125	0.075
CIP	IC80-M5	C5	0.1985	0.18325	0.1895	0.1695	0.171	0.1305	0.111	0.0555
CIP	IC80-M5	D5	0.183	0.1655	0.17075	0.16175	0.16225	0.14775	0.11825	0.07225
CIP	IC80-M5	E7	0.21025	0.18675	0.1655	0.1435	0.1225	0.1185	0.10375	0.0175
CIP	IC80-M5	F7	0.2175	0.188	0.16975	0.15375	0.13725	0.13225	0.1065	0.051
CIP	IC80-M5	G7	0.20825	0.1905	0.2	0.146	0.16775	0.1355	0.136	0.07425
CIP	IC80-M5	H7	0.26925	0.2485	0.22775	0.200333333	0.197	0.16225	0.085333333	0.044

## Sheet: ExtDatFig5cd_MICs_logMICs
Experiment	Treatment	Replicate	MIC	logMIC
GEN	Wt-PA14	Wt-PA14	600	277815125
GEN	IC0-k50	A3	600	277815125
GEN	IC0-k50	C3	1200	3079181246
GEN	IC0-k50	D3	600	277815125
GEN	IC0-k50	E11	1200	3079181246
GEN	IC0-k50	G11	600	277815125
GEN	IC0-k50	H11	600	277815125
GEN	IC0-M5	A9	600	277815125
GEN	IC0-M5	B9	600	277815125
GEN	IC0-M5	C9	600	277815125
GEN	IC0-M5	E6	600	277815125
GEN	IC0-M5	F6	600	277815125
GEN	IC0-M5	H6	600	277815125
GEN	IC20-k50	A6	19200	4283301229
GEN	IC20-k50	B6	4800	3681241237
GEN	IC20-k50	C6	19200	4283301229
GEN	IC20-k50	D6	9600	3982271233
GEN	IC20-k50	E8	4800	3681241237
GEN	IC20-k50	F8	9600	3982271233
GEN	IC20-k50	G8	2400	3380211242
GEN	IC20-k50	H8	600	277815125
GEN	IC20-M5	A11	4800	3681241237
GEN	IC20-M5	B11	1200	3079181246
GEN	IC20-M5	C11	2400	3380211242
GEN	IC20-M5	D11	1200	3079181246
GEN	IC20-M5	E2	2400	3380211242
GEN	IC20-M5	F2	1200	3079181246
GEN	IC20-M5	G2	1200	3079181246
GEN	IC20-M5	H2	1200	3079181246
GEN	IC80-k50	A12	1200	3079181246
GEN	IC80-k50	B12	600	277815125
GEN	IC80-k50	C12	9600	3982271233
GEN	IC80-k50	D12	9600	3982271233
GEN	IC80-k50	E3	9600	3982271233
GEN	IC80-k50	F3	1200	3079181246
GEN	IC80-k50	G3	1200	3079181246
GEN	IC80-k50	H3	2400	3380211242
GEN	IC80-M5	A5	9600	3982271233
GEN	IC80-M5	B5	9600	3982271233
GEN	IC80-M5	C5	9600	3982271233
GEN	IC80-M5	D5	4800	3681241237
GEN	IC80-M5	E7	4800	3681241237
GEN	IC80-M5	F7	2400	3380211242
GEN	IC80-M5	H7	2400	3380211242
CIP	PA14-Wt	Wt	60	177815125
CIP	IC0-k50	A3	60	177815125
CIP	IC0-k50	C3	60	177815125
CIP	IC0-k50	D3	60	177815125
CIP	IC0-k50	G11	60	177815125
CIP	IC0-k50	H11	60	177815125
CIP	IC0-M5	A9	60	177815125
CIP	IC0-M5	B9	60	177815125
CIP	IC0-M5	C9	480	2681241237
CIP	IC0-M5	E6	60	177815125
CIP	IC0-M5	F6	60	177815125
CIP	IC0-M5	H6	60	177815125
CIP	IC20-k50	A6	480	2681241237
CIP	IC20-k50	B6	1920	3283301229
CIP	IC20-k50	C6	960	2982271233
CIP	IC20-k50	D6	480	2681241237
CIP	IC20-k50	E8	240	2380211242
CIP	IC20-k50	F8	960	2982271233
CIP	IC20-k50	G8	240	2380211242
CIP	IC20-k50	H8	960	2982271233
CIP	IC20-M5	A11	240	2380211242
CIP	IC20-M5	B11	60	177815125
CIP	IC20-M5	C11	120	2079181246
CIP	IC20-M5	D11	60	177815125
CIP	IC20-M5	E2	120	2079181246
CIP	IC20-M5	F2	60	177815125
CIP	IC20-M5	G2	60	177815125
CIP	IC20-M5	H2	60	177815125
CIP	IC80-k50	G3	240	2380211242
CIP	IC80-M5	A5	1920	3283301229
CIP	IC80-M5	B5	1920	3283301229
CIP	IC80-M5	C5	1920	3283301229
CIP	IC80-M5	D5	1920	3283301229
CIP	IC80-M5	E7	960	2982271233
CIP	IC80-M5	F7	1920	3283301229
CIP	IC80-M5	G7	1920	3283301229
CIP	IC80-M5	H7	960	2982271233
