# Supplementary material for: Bottleneck size and selection level reproducibly impact evolution of antibiotic resistance
Source: Nat Ecol Evol. 2021 Jul 26;5(9):1233–42. doi: 10.1038/s41559-021-01511-2 (PMC8390372; doi:10.1038/s41559-021-01511-2)
Supplement: Source Data Extended Data Fig. 7 — Statistical source data: Variant frequencies during evolution (GEN experiment). [file 41559_2021_1511_MOESM13_ESM.xlsx]

## Sheet: ExtDatFig6_VariantFrequencies_G
Drug	Treatment	Population	Transfer	Mutation	Gene	Freq
GEN	IC20-k50	A6	3	5637204	PmrB	0.85
GEN	IC20-k50	A6	5	5637204	PmrB	1
GEN	IC20-k50	A6	7	5637204	PmrB	0.38
GEN	IC20-k50	A6	9	5637204	PmrB	0.38
GEN	IC20-k50	A6	11	5637204	PmrB	0.25
GEN	IC20-k50	A6	13	5637204	PmrB	0.53
GEN	IC20-k50	A6	15	5637204	PmrB	0.71
GEN	IC20-k50	A6	3	5636922	PmrB	0
GEN	IC20-k50	A6	5	5636922	PmrB	0
GEN	IC20-k50	A6	7	5636922	PmrB	0.63
GEN	IC20-k50	A6	9	5636922	PmrB	0.61
GEN	IC20-k50	A6	11	5636922	PmrB	0.78
GEN	IC20-k50	A6	13	5636922	PmrB	0.57
GEN	IC20-k50	A6	15	5636922	PmrB	0.28
GEN	IC20-k50	B6	3	5637204	PmrB	0
GEN	IC20-k50	B6	5	5637204	PmrB	0
GEN	IC20-k50	B6	7	5637204	PmrB	0.04
GEN	IC20-k50	B6	9	5637204	PmrB	0.48
GEN	IC20-k50	B6	11	5637204	PmrB	0.98
GEN	IC20-k50	B6	13	5637204	PmrB	1
GEN	IC20-k50	B6	15	5637204	PmrB	0.88
GEN	IC20-k50	B6	3	5636922	PmrB	0
GEN	IC20-k50	B6	5	5636922	PmrB	0
GEN	IC20-k50	B6	7	5636922	PmrB	0
GEN	IC20-k50	B6	9	5636922	PmrB	0
GEN	IC20-k50	B6	11	5636922	PmrB	0
GEN	IC20-k50	B6	13	5636922	PmrB	0
GEN	IC20-k50	B6	15	5636922	PmrB	0.11
GEN	IC20-k50	C6	3	740293	unknown	0
GEN	IC20-k50	C6	5	740293	unknown	NA
GEN	IC20-k50	C6	7	740293	unknown	0
GEN	IC20-k50	C6	9	740293	unknown	0
GEN	IC20-k50	C6	11	740293	unknown	0.15
GEN	IC20-k50	C6	13	740293	unknown	0.74
GEN	IC20-k50	C6	15	740293	unknown	0.94
GEN	IC20-k50	C6	3	2586747	NuoM	0
GEN	IC20-k50	C6	5	2586747	NuoM	NA
GEN	IC20-k50	C6	7	2586747	NuoM	0.56
GEN	IC20-k50	C6	9	2586747	NuoM	0.56
GEN	IC20-k50	C6	11	2586747	NuoM	0.49
GEN	IC20-k50	C6	13	2586747	NuoM	0.16
GEN	IC20-k50	C6	15	2586747	NuoM	0
GEN	IC20-k50	D6	3	732988	intergenic	0
GEN	IC20-k50	D6	5	732988	intergenic	0.16
GEN	IC20-k50	D6	9	732988	intergenic	0.38
GEN	IC20-k50	D6	11	732988	intergenic	0.17
GEN	IC20-k50	D6	13	732988	intergenic	0.16
GEN	IC20-k50	D6	15	732988	intergenic	0.09
GEN	IC20-k50	D6	3	2593860	NuoG	0
GEN	IC20-k50	D6	5	2593860	NuoG	0
GEN	IC20-k50	D6	9	2593860	NuoG	0.09
GEN	IC20-k50	D6	11	2593860	NuoG	0.06
GEN	IC20-k50	D6	13	2593860	NuoG	0.16
GEN	IC20-k50	D6	15	2593860	NuoG	0
GEN	IC20-k50	D6	3	2586747	NuoM	0
GEN	IC20-k50	D6	5	2586747	NuoM	0
GEN	IC20-k50	D6	9	2586747	NuoM	0.63
GEN	IC20-k50	D6	11	2586747	NuoM	0.74
GEN	IC20-k50	D6	13	2586747	NuoM	0.61
GEN	IC20-k50	D6	15	2586747	NuoM	0
GEN	IC20-k50	D6	3	3682943	ParR	0
GEN	IC20-k50	D6	5	3682943	ParR	0
GEN	IC20-k50	D6	9	3682943	ParR	0
GEN	IC20-k50	D6	11	3682943	ParR	0
GEN	IC20-k50	D6	13	3682943	ParR	0
GEN	IC20-k50	D6	15	3682943	ParR	0.32
GEN	IC20-k50	D6	3	4369873	PhoQ	0
GEN	IC20-k50	D6	5	4369873	PhoQ	0
GEN	IC20-k50	D6	9	4369873	PhoQ	0
GEN	IC20-k50	D6	11	4369873	PhoQ	0
GEN	IC20-k50	D6	13	4369873	PhoQ	0
GEN	IC20-k50	D6	15	4369873	PhoQ	0.54
GEN	IC20-k50	E8	3	3682943	ParR	0
GEN	IC20-k50	E8	5	3682943	ParR	0
GEN	IC20-k50	E8	7	3682943	ParR	0
GEN	IC20-k50	E8	9	3682943	ParR	0.02
GEN	IC20-k50	E8	11	3682943	ParR	0.05
GEN	IC20-k50	E8	13	3682943	ParR	0.08
GEN	IC20-k50	E8	15	3682943	ParR	0.28
GEN	IC20-k50	E8	3	4369873	PhoQ	0
GEN	IC20-k50	E8	5	4369873	PhoQ	0
GEN	IC20-k50	E8	7	4369873	PhoQ	0.05
GEN	IC20-k50	E8	9	4369873	PhoQ	0.64
GEN	IC20-k50	E8	11	4369873	PhoQ	0.37
GEN	IC20-k50	E8	13	4369873	PhoQ	0.86
GEN	IC20-k50	E8	15	4369873	PhoQ	0.49
GEN	IC20-k50	F8	3	2587833	NuoL	0
GEN	IC20-k50	F8	5	2587833	NuoL	0
GEN	IC20-k50	F8	7	2587833	NuoL	0.07
GEN	IC20-k50	F8	9	2587833	NuoL	0.2
GEN	IC20-k50	F8	11	2587833	NuoL	0.14
GEN	IC20-k50	F8	13	2587833	NuoL	0.05
GEN	IC20-k50	F8	15	2587833	NuoL	0.1
GEN	IC20-k50	F8	3	3421260	MexZ	0
GEN	IC20-k50	F8	5	3421260	MexZ	0
GEN	IC20-k50	F8	7	3421260	MexZ	0
GEN	IC20-k50	F8	9	3421260	MexZ	0
GEN	IC20-k50	F8	11	3421260	MexZ	0
GEN	IC20-k50	F8	13	3421260	MexZ	0
GEN	IC20-k50	F8	15	3421260	MexZ	0.14
GEN	IC20-k50	F8	3	3682943	ParR	0
GEN	IC20-k50	F8	5	3682943	ParR	0
GEN	IC20-k50	F8	7	3682943	ParR	0
GEN	IC20-k50	F8	9	3682943	ParR	0
GEN	IC20-k50	F8	11	3682943	ParR	0.05
GEN	IC20-k50	F8	13	3682943	ParR	0.05
GEN	IC20-k50	F8	15	3682943	ParR	0.24
GEN	IC20-k50	F8	3	5138027	unknown	0
GEN	IC20-k50	F8	5	5138027	unknown	0
GEN	IC20-k50	F8	7	5138027	unknown	0
GEN	IC20-k50	F8	9	5138027	unknown	0
GEN	IC20-k50	F8	11	5138027	unknown	0.05
GEN	IC20-k50	F8	13	5138027	unknown	0.07
GEN	IC20-k50	F8	15	5138027	unknown	0.23
GEN	IC20-k50	F8	3	4369873	PhoQ	0
GEN	IC20-k50	F8	5	4369873	PhoQ	0.02
GEN	IC20-k50	F8	7	4369873	PhoQ	0.03
GEN	IC20-k50	F8	9	4369873	PhoQ	0.36
GEN	IC20-k50	F8	11	4369873	PhoQ	0.39
GEN	IC20-k50	F8	13	4369873	PhoQ	0.58
GEN	IC20-k50	F8	15	4369873	PhoQ	0
GEN	IC20-k50	G8	3	5637204	PmrB	0
GEN	IC20-k50	G8	5	5637204	PmrB	0
GEN	IC20-k50	G8	7	5637204	PmrB	0
GEN	IC20-k50	G8	9	5637204	PmrB	0.08
GEN	IC20-k50	G8	11	5637204	PmrB	0.1
GEN	IC20-k50	G8	13	5637204	PmrB	0.4
GEN	IC20-k50	G8	15	5637204	PmrB	0.8
GEN	IC20-k50	G8	3	3421122	MexZ	0
GEN	IC20-k50	G8	5	3421122	MexZ	0
GEN	IC20-k50	G8	7	3421122	MexZ	0
GEN	IC20-k50	G8	9	3421122	MexZ	0.01
GEN	IC20-k50	G8	11	3421122	MexZ	0.05
GEN	IC20-k50	G8	13	3421122	MexZ	0.11
GEN	IC20-k50	G8	15	3421122	MexZ	0.06
GEN	IC20-k50	H8	3	393319	PtsP	0
GEN	IC20-k50	H8	5	393319	PtsP	0
GEN	IC20-k50	H8	7	393319	PtsP	0
GEN	IC20-k50	H8	9	393319	PtsP	0.01
GEN	IC20-k50	H8	11	393319	PtsP	0.01
GEN	IC20-k50	H8	13	393319	PtsP	0.41
GEN	IC20-k50	H8	15	393319	PtsP	0.18
GEN	IC20-k50	H8	3	6124279	EnvZ	0
GEN	IC20-k50	H8	5	6124279	EnvZ	0
GEN	IC20-k50	H8	7	6124279	EnvZ	0
GEN	IC20-k50	H8	9	6124279	EnvZ	0
GEN	IC20-k50	H8	11	6124279	EnvZ	0.04
GEN	IC20-k50	H8	13	6124279	EnvZ	0.12
GEN	IC20-k50	H8	15	6124279	EnvZ	0.43
GEN	IC20-M5	A11	3	5636922	PmrB	0.03
GEN	IC20-M5	A11	5	5636922	PmrB	0.45
GEN	IC20-M5	A11	7	5636922	PmrB	0.16
GEN	IC20-M5	A11	9	5636922	PmrB	0.12
GEN	IC20-M5	A11	11	5636922	PmrB	0.01
GEN	IC20-M5	A11	13	5636922	PmrB	0
GEN	IC20-M5	A11	15	5636922	PmrB	0
GEN	IC20-M5	A11	3	5637204	PmrB	0.02
GEN	IC20-M5	A11	5	5637204	PmrB	0.09
GEN	IC20-M5	A11	7	5637204	PmrB	0.1
GEN	IC20-M5	A11	9	5637204	PmrB	0.1
GEN	IC20-M5	A11	11	5637204	PmrB	0.04
GEN	IC20-M5	A11	13	5637204	PmrB	0
GEN	IC20-M5	A11	15	5637204	PmrB	0
GEN	IC20-M5	A11	3	3683342	ParS	0.09
GEN	IC20-M5	A11	5	3683342	ParS	0.37
GEN	IC20-M5	A11	7	3683342	ParS	0.31
GEN	IC20-M5	A11	9	3683342	ParS	0.19
GEN	IC20-M5	A11	11	3683342	ParS	0
GEN	IC20-M5	A11	13	3683342	ParS	0
GEN	IC20-M5	A11	15	3683342	ParS	0
GEN	IC20-M5	A11	3	393335	PtsP	0.06
GEN	IC20-M5	A11	5	393335	PtsP	0.09
GEN	IC20-M5	A11	7	393335	PtsP	0.3
GEN	IC20-M5	A11	9	393335	PtsP	0.54
GEN	IC20-M5	A11	11	393335	PtsP	0.93
GEN	IC20-M5	A11	13	393335	PtsP	0.93
GEN	IC20-M5	A11	15	393335	PtsP	0.94
GEN	IC20-M5	A11	3	3499294	RbsR	0
GEN	IC20-M5	A11	5	3499294	RbsR	0.08
GEN	IC20-M5	A11	7	3499294	RbsR	0.34
GEN	IC20-M5	A11	9	3499294	RbsR	0.65
GEN	IC20-M5	A11	11	3499294	RbsR	0.93
GEN	IC20-M5	A11	13	3499294	RbsR	0.97
GEN	IC20-M5	A11	15	3499294	RbsR	0.97
GEN	IC20-M5	B11	3	394724	PtsP	0
GEN	IC20-M5	B11	5	394724	PtsP	0.33
GEN	IC20-M5	B11	7	394724	PtsP	0.73
GEN	IC20-M5	B11	9	394724	PtsP	0.83
GEN	IC20-M5	B11	11	394724	PtsP	0.94
GEN	IC20-M5	B11	13	394724	PtsP	0.85
GEN	IC20-M5	B11	15	394724	PtsP	0.87
GEN	IC20-M5	C11	3	394264	PtsP	0
GEN	IC20-M5	C11	5	394264	PtsP	0.02
GEN	IC20-M5	C11	7	394264	PtsP	0.05
GEN	IC20-M5	C11	9	394264	PtsP	0.35
GEN	IC20-M5	C11	11	394264	PtsP	0.53
GEN	IC20-M5	C11	13	394264	PtsP	0.64
GEN	IC20-M5	C11	15	394264	PtsP	0.73
GEN	IC20-M5	C11	3	5159716	HPr	0
GEN	IC20-M5	C11	5	5159716	HPr	0
GEN	IC20-M5	C11	7	5159716	HPr	0.01
GEN	IC20-M5	C11	9	5159716	HPr	0.08
GEN	IC20-M5	C11	11	5159716	HPr	0.2
GEN	IC20-M5	C11	13	5159716	HPr	0.2
GEN	IC20-M5	C11	15	5159716	HPr	0.19
GEN	IC20-M5	C11	3	732988	intergenic	0.02
GEN	IC20-M5	C11	5	732988	intergenic	0.26
GEN	IC20-M5	C11	7	732988	intergenic	0.3
GEN	IC20-M5	C11	9	732988	intergenic	0.2
GEN	IC20-M5	C11	11	732988	intergenic	0.3
GEN	IC20-M5	C11	13	732988	intergenic	0.23
GEN	IC20-M5	C11	15	732988	intergenic	0.09
GEN	IC20-M5	D11	3	393899	PtsP	0
GEN	IC20-M5	D11	5	393899	PtsP	0
GEN	IC20-M5	D11	7	393899	PtsP	0
GEN	IC20-M5	D11	9	393899	PtsP	0
GEN	IC20-M5	D11	11	393899	PtsP	0.04
GEN	IC20-M5	D11	13	393899	PtsP	0.13
GEN	IC20-M5	D11	15	393899	PtsP	0.81
GEN	IC20-M5	D11	3	5159716	HPr	0
GEN	IC20-M5	D11	5	5159716	HPr	0
GEN	IC20-M5	D11	7	5159716	HPr	0
GEN	IC20-M5	D11	9	5159716	HPr	0
GEN	IC20-M5	D11	11	5159716	HPr	0.02
GEN	IC20-M5	D11	13	5159716	HPr	0.06
GEN	IC20-M5	D11	15	5159716	HPr	0.14
GEN	IC20-M5	E2	3	5637204	PmrB	0.02
GEN	IC20-M5	E2	5	5637204	PmrB	0.39
GEN	IC20-M5	E2	7	5637204	PmrB	0.25
GEN	IC20-M5	E2	9	5637204	PmrB	0.07
GEN	IC20-M5	E2	11	5637204	PmrB	0.02
GEN	IC20-M5	E2	13	5637204	PmrB	0.02
GEN	IC20-M5	E2	15	5637204	PmrB	0
GEN	IC20-M5	E2	3	393899	PtsP	0
GEN	IC20-M5	E2	5	393899	PtsP	0.25
GEN	IC20-M5	E2	7	393899	PtsP	0.4
GEN	IC20-M5	E2	9	393899	PtsP	0.86
GEN	IC20-M5	E2	11	393899	PtsP	0.85
GEN	IC20-M5	E2	13	393899	PtsP	0.85
GEN	IC20-M5	E2	15	393899	PtsP	0.78
GEN	IC20-M5	E2	3	2243692	FabG	0
GEN	IC20-M5	E2	5	2243692	FabG	0.04
GEN	IC20-M5	E2	7	2243692	FabG	0.09
GEN	IC20-M5	E2	9	2243692	FabG	0.19
GEN	IC20-M5	E2	11	2243692	FabG	0.26
GEN	IC20-M5	E2	13	2243692	FabG	0.2
GEN	IC20-M5	E2	15	2243692	FabG	0.28
GEN	IC20-M5	E2	3	3683396	ParS	0
GEN	IC20-M5	E2	5	3683396	ParS	0.07
GEN	IC20-M5	E2	7	3683396	ParS	0.12
GEN	IC20-M5	E2	9	3683396	ParS	0.06
GEN	IC20-M5	E2	11	3683396	ParS	0
GEN	IC20-M5	E2	13	3683396	ParS	0
GEN	IC20-M5	E2	15	3683396	ParS	0
GEN	IC20-M5	E2	3	392322	YgdP	0
GEN	IC20-M5	E2	5	392322	YgdP	0
GEN	IC20-M5	E2	7	392322	YgdP	0
GEN	IC20-M5	E2	9	392322	YgdP	0
GEN	IC20-M5	E2	11	392322	YgdP	0
GEN	IC20-M5	E2	13	392322	YgdP	0.1
GEN	IC20-M5	E2	15	392322	YgdP	0.13
GEN	IC20-M5	F2	3	5637204	PmrB	0
GEN	IC20-M5	F2	5	5637204	PmrB	0.13
GEN	IC20-M5	F2	7	5637204	PmrB	0.02
GEN	IC20-M5	F2	9	5637204	PmrB	0.02
GEN	IC20-M5	F2	13	5637204	PmrB	0.02
GEN	IC20-M5	F2	15	5637204	PmrB	0
GEN	IC20-M5	F2	3	394708	PtsP	0
GEN	IC20-M5	F2	5	394708	PtsP	0.22
GEN	IC20-M5	F2	7	394708	PtsP	0.23
GEN	IC20-M5	F2	9	394708	PtsP	0.39
GEN	IC20-M5	F2	13	394708	PtsP	0.55
GEN	IC20-M5	F2	15	394708	PtsP	0.14
GEN	IC20-M5	F2	3	394361	PtsP	0
GEN	IC20-M5	F2	5	394361	PtsP	0.09
GEN	IC20-M5	F2	7	394361	PtsP	0.34
GEN	IC20-M5	F2	9	394361	PtsP	0.36
GEN	IC20-M5	F2	13	394361	PtsP	0.42
GEN	IC20-M5	F2	15	394361	PtsP	0.69
GEN	IC20-M5	G2	3	5947518	PilQ	0
GEN	IC20-M5	G2	5	5947518	PilQ	0.17
GEN	IC20-M5	G2	7	5947518	PilQ	0.46
GEN	IC20-M5	G2	9	5947518	PilQ	0.24
GEN	IC20-M5	G2	11	5947518	PilQ	0.4
GEN	IC20-M5	G2	13	5947518	PilQ	NA
GEN	IC20-M5	G2	15	5947518	PilQ	NA
GEN	IC20-M5	G2	3	393899	PtsP	0
GEN	IC20-M5	G2	5	393899	PtsP	0.02
GEN	IC20-M5	G2	7	393899	PtsP	0.17
GEN	IC20-M5	G2	9	393899	PtsP	0.27
GEN	IC20-M5	G2	11	393899	PtsP	0.17
GEN	IC20-M5	G2	13	393899	PtsP	NA
GEN	IC20-M5	G2	15	393899	PtsP	NA
GEN	IC20-M5	G2	3	393631	PtsP	0
GEN	IC20-M5	G2	5	393631	PtsP	0
GEN	IC20-M5	G2	7	393631	PtsP	0.08
GEN	IC20-M5	G2	9	393631	PtsP	0.13
GEN	IC20-M5	G2	11	393631	PtsP	0.13
GEN	IC20-M5	G2	13	393631	PtsP	NA
GEN	IC20-M5	G2	15	393631	PtsP	NA
GEN	IC20-M5	H2	3	393319	PtsP	NA
GEN	IC20-M5	H2	5	393319	PtsP	0.28
GEN	IC20-M5	H2	7	393319	PtsP	0.31
GEN	IC20-M5	H2	9	393319	PtsP	0.25
GEN	IC20-M5	H2	13	393319	PtsP	0.08
GEN	IC20-M5	H2	15	393319	PtsP	NA
GEN	IC20-M5	H2	3	393335	PtsP	NA
GEN	IC20-M5	H2	5	393335	PtsP	0.11
GEN	IC20-M5	H2	7	393335	PtsP	0.15
GEN	IC20-M5	H2	9	393335	PtsP	0.14
GEN	IC20-M5	H2	13	393335	PtsP	0.02
GEN	IC20-M5	H2	15	393335	PtsP	NA
GEN	IC20-M5	H2	3	394708	PtsP	NA
GEN	IC20-M5	H2	5	394708	PtsP	0.08
GEN	IC20-M5	H2	7	394708	PtsP	0.2
GEN	IC20-M5	H2	9	394708	PtsP	0.17
GEN	IC20-M5	H2	13	394708	PtsP	0.23
GEN	IC20-M5	H2	15	394708	PtsP	NA
GEN	IC20-M5	H2	3	394924	PtsP	NA
GEN	IC20-M5	H2	5	394924	PtsP	0.15
GEN	IC20-M5	H2	7	394924	PtsP	0.19
GEN	IC20-M5	H2	9	394924	PtsP	0.25
GEN	IC20-M5	H2	13	394924	PtsP	0.01
GEN	IC20-M5	H2	15	394924	PtsP	NA
GEN	IC20-M5	H2	3	3499294	RbsR	0
GEN	IC20-M5	H2	5	3499294	RbsR	0.09
GEN	IC20-M5	H2	7	3499294	RbsR	0.09
GEN	IC20-M5	H2	9	3499294	RbsR	0.1
GEN	IC20-M5	H2	13	3499294	RbsR	0
GEN	IC20-M5	H2	15	3499294	RbsR	0
GEN	IC20-M5	H2	3	393631	PtsP	NA
GEN	IC20-M5	H2	5	393631	PtsP	0
GEN	IC20-M5	H2	7	393631	PtsP	0
GEN	IC20-M5	H2	9	393631	PtsP	0
GEN	IC20-M5	H2	13	393631	PtsP	0.13
GEN	IC20-M5	H2	15	393631	PtsP	NA
GEN	IC80-k50	A12	3	4369523	PhoQ	0.27
GEN	IC80-k50	A12	5	4369523	PhoQ	0.22
GEN	IC80-k50	A12	7	4369523	PhoQ	0.13
GEN	IC80-k50	A12	9	4369523	PhoQ	0.08
GEN	IC80-k50	A12	11	4369523	PhoQ	0
GEN	IC80-k50	A12	13	4369523	PhoQ	0
GEN	IC80-k50	A12	15	4369523	PhoQ	0
GEN	IC80-k50	A12	3	393042	PtsP	0.04
GEN	IC80-k50	A12	5	393042	PtsP	0.43
GEN	IC80-k50	A12	7	393042	PtsP	0.48
GEN	IC80-k50	A12	9	393042	PtsP	0.87
GEN	IC80-k50	A12	11	393042	PtsP	0.94
GEN	IC80-k50	A12	13	393042	PtsP	0.95
GEN	IC80-k50	A12	15	393042	PtsP	1
GEN	IC80-k50	B12	3	3683307	ParS	0
GEN	IC80-k50	B12	5	3683307	ParS	0.45
GEN	IC80-k50	B12	7	3683307	ParS	0.6
GEN	IC80-k50	B12	9	3683307	ParS	0.75
GEN	IC80-k50	B12	11	3683307	ParS	0.87
GEN	IC80-k50	B12	13	3683307	ParS	0.98
GEN	IC80-k50	B12	15	3683307	ParS	1
GEN	IC80-k50	B12	3	2591369	NuoH	0
GEN	IC80-k50	B12	5	2591369	NuoH	0.09
GEN	IC80-k50	B12	7	2591369	NuoH	0.15
GEN	IC80-k50	B12	9	2591369	NuoH	0.21
GEN	IC80-k50	B12	11	2591369	NuoH	0.1
GEN	IC80-k50	B12	13	2591369	NuoH	0
GEN	IC80-k50	B12	15	2591369	NuoH	0
GEN	IC80-k50	C12	3	2591369	NuoH	0.01
GEN	IC80-k50	C12	5	2591369	NuoH	0.05
GEN	IC80-k50	C12	7	2591369	NuoH	0.26
GEN	IC80-k50	C12	9	2591369	NuoH	0.27
GEN	IC80-k50	C12	13	2591369	NuoH	0.11
GEN	IC80-k50	C12	15	2591369	NuoH	0.16
GEN	IC80-k50	C12	3	2593980	NuoG	0.01
GEN	IC80-k50	C12	5	2593980	NuoG	0.12
GEN	IC80-k50	C12	7	2593980	NuoG	0.27
GEN	IC80-k50	C12	9	2593980	NuoG	0.21
GEN	IC80-k50	C12	13	2593980	NuoG	0.36
GEN	IC80-k50	C12	15	2593980	NuoG	0.14
GEN	IC80-k50	C12	3	3683505	ParS	0
GEN	IC80-k50	C12	5	3683505	ParS	0
GEN	IC80-k50	C12	7	3683505	ParS	0
GEN	IC80-k50	C12	9	3683505	ParS	0
GEN	IC80-k50	C12	13	3683505	ParS	0.55
GEN	IC80-k50	C12	15	3683505	ParS	0.73
GEN	IC80-k50	D12	3	5636922	PmrB	0
GEN	IC80-k50	D12	5	5636922	PmrB	0.16
GEN	IC80-k50	D12	7	5636922	PmrB	0.84
GEN	IC80-k50	D12	9	5636922	PmrB	0.95
GEN	IC80-k50	D12	11	5636922	PmrB	0.99
GEN	IC80-k50	D12	13	5636922	PmrB	0.98
GEN	IC80-k50	D12	15	5636922	PmrB	0.97
GEN	IC80-k50	E3	3	3683343	ParS	0.37
GEN	IC80-k50	E3	5	3683343	ParS	0.8
GEN	IC80-k50	E3	7	3683343	ParS	1
GEN	IC80-k50	E3	9	3683343	ParS	0.98
GEN	IC80-k50	E3	11	3683343	ParS	0.98
GEN	IC80-k50	E3	13	3683343	ParS	0.95
GEN	IC80-k50	E3	15	3683343	ParS	1
GEN	IC80-k50	E3	3	5215551	PiuB	0.43
GEN	IC80-k50	E3	5	5215551	PiuB	0.87
GEN	IC80-k50	E3	7	5215551	PiuB	1
GEN	IC80-k50	E3	9	5215551	PiuB	1
GEN	IC80-k50	E3	11	5215551	PiuB	1
GEN	IC80-k50	E3	13	5215551	PiuB	0.91
GEN	IC80-k50	E3	15	5215551	PiuB	1
GEN	IC80-k50	F3	3	5888350	WaaL	0.13
GEN	IC80-k50	F3	5	5888350	WaaL	0.89
GEN	IC80-k50	F3	7	5888350	WaaL	0.85
GEN	IC80-k50	F3	9	5888350	WaaL	0.77
GEN	IC80-k50	F3	13	5888350	WaaL	0.87
GEN	IC80-k50	F3	15	5888350	WaaL	0.95
GEN	IC80-k50	F3	3	1974527	TrkH	0.04
GEN	IC80-k50	F3	5	1974527	TrkH	0.04
GEN	IC80-k50	F3	9	1974527	TrkH	0.11
GEN	IC80-k50	F3	13	1974527	TrkH	0.15
GEN	IC80-k50	F3	15	1974527	TrkH	0.05
GEN	IC80-k50	G3	3	757176	FusA1	0.26
GEN	IC80-k50	G3	5	757176	FusA1	0.13
GEN	IC80-k50	G3	7	757176	FusA1	NA
GEN	IC80-k50	G3	9	757176	FusA1	NA
GEN	IC80-k50	G3	11	757176	FusA1	0.6
GEN	IC80-k50	G3	13	757176	FusA1	0.54
GEN	IC80-k50	G3	15	757176	FusA1	0.62
GEN	IC80-k50	G3	3	4369873	PhoQ	0.26
GEN	IC80-k50	G3	5	4369873	PhoQ	0.66
GEN	IC80-k50	G3	7	4369873	PhoQ	NA
GEN	IC80-k50	G3	9	4369873	PhoQ	NA
GEN	IC80-k50	G3	11	4369873	PhoQ	0.39
GEN	IC80-k50	G3	13	4369873	PhoQ	0.27
GEN	IC80-k50	G3	15	4369873	PhoQ	0.26
GEN	IC80-k50	H3	3	392888	PtsP	0
GEN	IC80-k50	H3	5	392888	PtsP	0.01
GEN	IC80-k50	H3	7	392888	PtsP	0.13
GEN	IC80-k50	H3	9	392888	PtsP	0.2
GEN	IC80-k50	H3	11	392888	PtsP	0.14
GEN	IC80-k50	H3	13	392888	PtsP	0.11
GEN	IC80-k50	H3	15	392888	PtsP	0
GEN	IC80-k50	H3	3	4370093	PhoQ	0
GEN	IC80-k50	H3	5	4370093	PhoQ	0
GEN	IC80-k50	H3	7	4370093	PhoQ	0
GEN	IC80-k50	H3	9	4370093	PhoQ	0.03
GEN	IC80-k50	H3	11	4370093	PhoQ	0.03
GEN	IC80-k50	H3	13	4370093	PhoQ	0.05
GEN	IC80-k50	H3	15	4370093	PhoQ	0.24
GEN	IC80-k50	H3	3	394469	PtsP	0
GEN	IC80-k50	H3	5	394469	PtsP	0
GEN	IC80-k50	H3	7	394469	PtsP	0
GEN	IC80-k50	H3	9	394469	PtsP	0
GEN	IC80-k50	H3	11	394469	PtsP	0.04
GEN	IC80-k50	H3	13	394469	PtsP	0.65
GEN	IC80-k50	H3	15	394469	PtsP	0.76
GEN	IC80-k50	H3	3	2586747	NuoM	0
GEN	IC80-k50	H3	5	2586747	NuoM	0
GEN	IC80-k50	H3	7	2586747	NuoM	0.07
GEN	IC80-k50	H3	9	2586747	NuoM	0.05
GEN	IC80-k50	H3	11	2586747	NuoM	0.15
GEN	IC80-k50	H3	13	2586747	NuoM	0.01
GEN	IC80-k50	H3	15	2586747	NuoM	0.01
GEN	IC80-M5	A5	3	5637204	PmrB	0.35
GEN	IC80-M5	A5	5	5637204	PmrB	0.2
GEN	IC80-M5	A5	7	5637204	PmrB	0.15
GEN	IC80-M5	A5	9	5637204	PmrB	0.17
GEN	IC80-M5	A5	11	5637204	PmrB	0.27
GEN	IC80-M5	A5	13	5637204	PmrB	0.27
GEN	IC80-M5	A5	15	5637204	PmrB	0.24
GEN	IC80-M5	A5	3	5636922	PmrB	0.65
GEN	IC80-M5	A5	5	5636922	PmrB	0.79
GEN	IC80-M5	A5	7	5636922	PmrB	0.76
GEN	IC80-M5	A5	9	5636922	PmrB	0.78
GEN	IC80-M5	A5	11	5636922	PmrB	0.78
GEN	IC80-M5	A5	13	5636922	PmrB	0.76
GEN	IC80-M5	A5	15	5636922	PmrB	0.76
GEN	IC80-M5	B5	3	5636814	PmrB	0.12
GEN	IC80-M5	B5	5	5636814	PmrB	0.12
GEN	IC80-M5	B5	9	5636814	PmrB	0.13
GEN	IC80-M5	B5	11	5636814	PmrB	0.09
GEN	IC80-M5	B5	15	5636814	PmrB	0
GEN	IC80-M5	B5	3	3683342	ParS	0.17
GEN	IC80-M5	B5	5	3683342	ParS	0.13
GEN	IC80-M5	B5	9	3683342	ParS	0.09
GEN	IC80-M5	B5	11	3683342	ParS	0.12
GEN	IC80-M5	B5	15	3683342	ParS	0.16
GEN	IC80-M5	B5	3	5636922	PmrB	0.22
GEN	IC80-M5	B5	5	5636922	PmrB	0.34
GEN	IC80-M5	B5	9	5636922	PmrB	0.31
GEN	IC80-M5	B5	11	5636922	PmrB	0.21
GEN	IC80-M5	B5	15	5636922	PmrB	0.23
GEN	IC80-M5	B5	3	5637204	PmrB	0.41
GEN	IC80-M5	B5	5	5637204	PmrB	0.47
GEN	IC80-M5	B5	9	5637204	PmrB	0.58
GEN	IC80-M5	B5	11	5637204	PmrB	0.5
GEN	IC80-M5	B5	15	5637204	PmrB	0.46
GEN	IC80-M5	C5	3	5637204	PmrB	0.3
GEN	IC80-M5	C5	5	5637204	PmrB	0.24
GEN	IC80-M5	C5	7	5637204	PmrB	0.27
GEN	IC80-M5	C5	9	5637204	PmrB	0.29
GEN	IC80-M5	C5	13	5637204	PmrB	0.71
GEN	IC80-M5	C5	15	5637204	PmrB	NA
GEN	IC80-M5	C5	3	5636922	PmrB	0.27
GEN	IC80-M5	C5	5	5636922	PmrB	0.42
GEN	IC80-M5	C5	7	5636922	PmrB	0.24
GEN	IC80-M5	C5	9	5636922	PmrB	0.27
GEN	IC80-M5	C5	13	5636922	PmrB	0.16
GEN	IC80-M5	C5	15	5636922	PmrB	NA
GEN	IC80-M5	C5	3	4678757	AotJ	0.14
GEN	IC80-M5	C5	5	4678757	AotJ	0.18
GEN	IC80-M5	C5	7	4678757	AotJ	0.23
GEN	IC80-M5	C5	9	4678757	AotJ	0.07
GEN	IC80-M5	C5	13	4678757	AotJ	0.01
GEN	IC80-M5	C5	15	4678757	AotJ	NA
GEN	IC80-M5	C5	3	3683342	ParS	0.28
GEN	IC80-M5	C5	5	3683342	ParS	0.14
GEN	IC80-M5	C5	7	3683342	ParS	0.28
GEN	IC80-M5	C5	9	3683342	ParS	0.17
GEN	IC80-M5	C5	13	3683342	ParS	0.15
GEN	IC80-M5	C5	15	3683342	ParS	NA
GEN	IC80-M5	D5	3	5636814	PmrB	0.18
GEN	IC80-M5	D5	5	5636814	PmrB	0.09
GEN	IC80-M5	D5	7	5636814	PmrB	0.11
GEN	IC80-M5	D5	9	5636814	PmrB	0.14
GEN	IC80-M5	D5	11	5636814	PmrB	0.09
GEN	IC80-M5	D5	13	5636814	PmrB	0.03
GEN	IC80-M5	D5	15	5636814	PmrB	0.05
GEN	IC80-M5	D5	3	5637204	PmrB	0.77
GEN	IC80-M5	D5	5	5637204	PmrB	0.83
GEN	IC80-M5	D5	7	5637204	PmrB	0.8
GEN	IC80-M5	D5	9	5637204	PmrB	0.85
GEN	IC80-M5	D5	11	5637204	PmrB	0.86
GEN	IC80-M5	D5	13	5637204	PmrB	0.9
GEN	IC80-M5	D5	15	5637204	PmrB	0.72
GEN	IC80-M5	D5	3	393324	PtsP	0
GEN	IC80-M5	D5	5	393324	PtsP	0
GEN	IC80-M5	D5	7	393324	PtsP	0
GEN	IC80-M5	D5	9	393324	PtsP	0
GEN	IC80-M5	D5	11	393324	PtsP	0
GEN	IC80-M5	D5	13	393324	PtsP	0
GEN	IC80-M5	D5	15	393324	PtsP	0.25
GEN	IC80-M5	E7	3	3684113	ParS	0.21
GEN	IC80-M5	E7	5	3684113	ParS	0.27
GEN	IC80-M5	E7	7	3684113	ParS	0.2
GEN	IC80-M5	E7	9	3684113	ParS	0.15
GEN	IC80-M5	E7	11	3684113	ParS	0.06
GEN	IC80-M5	E7	13	3684113	ParS	0.03
GEN	IC80-M5	E7	15	3684113	ParS	0
GEN	IC80-M5	E7	3	5637204	PmrB	0.61
GEN	IC80-M5	E7	5	5637204	PmrB	0.53
GEN	IC80-M5	E7	7	5637204	PmrB	0.37
GEN	IC80-M5	E7	9	5637204	PmrB	0.47
GEN	IC80-M5	E7	11	5637204	PmrB	0.17
GEN	IC80-M5	E7	13	5637204	PmrB	0.08
GEN	IC80-M5	E7	15	5637204	PmrB	0
GEN	IC80-M5	E7	3	6124605	EnvZ	0.02
GEN	IC80-M5	E7	5	6124605	EnvZ	0.13
GEN	IC80-M5	E7	7	6124605	EnvZ	0.07
GEN	IC80-M5	E7	9	6124605	EnvZ	0.04
GEN	IC80-M5	E7	11	6124605	EnvZ	0
GEN	IC80-M5	E7	13	6124605	EnvZ	0
GEN	IC80-M5	E7	15	6124605	EnvZ	0
GEN	IC80-M5	E7	3	393899	PtsP	0
GEN	IC80-M5	E7	5	393899	PtsP	0
GEN	IC80-M5	E7	7	393899	PtsP	0
GEN	IC80-M5	E7	9	393899	PtsP	0
GEN	IC80-M5	E7	11	393899	PtsP	0
GEN	IC80-M5	E7	13	393899	PtsP	0.01
GEN	IC80-M5	E7	15	393899	PtsP	0.15
GEN	IC80-M5	E7	3	394249	PtsP	0
GEN	IC80-M5	E7	5	394249	PtsP	0
GEN	IC80-M5	E7	7	394249	PtsP	0
GEN	IC80-M5	E7	9	394249	PtsP	0
GEN	IC80-M5	E7	11	394249	PtsP	0
GEN	IC80-M5	E7	13	394249	PtsP	0.01
GEN	IC80-M5	E7	15	394249	PtsP	0.7
GEN	IC80-M5	F7	3	5637204	PmrB	0.9
GEN	IC80-M5	F7	5	5637204	PmrB	0.8
GEN	IC80-M5	F7	9	5637204	PmrB	0.81
GEN	IC80-M5	F7	11	5637204	PmrB	0.72
GEN	IC80-M5	F7	13	5637204	PmrB	0.31
GEN	IC80-M5	F7	15	5637204	PmrB	0.06
GEN	IC80-M5	F7	3	732988	intergenic	0.6
GEN	IC80-M5	F7	5	732988	intergenic	0.38
GEN	IC80-M5	F7	9	732988	intergenic	0.3
GEN	IC80-M5	F7	11	732988	intergenic	0.32
GEN	IC80-M5	F7	13	732988	intergenic	0.17
GEN	IC80-M5	F7	15	732988	intergenic	0.02
GEN	IC80-M5	F7	3	393899	PtsP	0
GEN	IC80-M5	F7	5	393899	PtsP	0
GEN	IC80-M5	F7	9	393899	PtsP	0.07
GEN	IC80-M5	F7	11	393899	PtsP	0.33
GEN	IC80-M5	F7	13	393899	PtsP	0.3
GEN	IC80-M5	F7	15	393899	PtsP	0.58
GEN	IC80-M5	H7	3	5637204	PmrB	0.02
GEN	IC80-M5	H7	5	5637204	PmrB	0.21
GEN	IC80-M5	H7	7	5637204	PmrB	0.07
GEN	IC80-M5	H7	11	5637204	PmrB	0
GEN	IC80-M5	H7	13	5637204	PmrB	0
GEN	IC80-M5	H7	15	5637204	PmrB	NA
GEN	IC80-M5	H7	3	393335	PtsP	0.01
GEN	IC80-M5	H7	5	393335	PtsP	0.21
GEN	IC80-M5	H7	7	393335	PtsP	0.26
GEN	IC80-M5	H7	11	393335	PtsP	0.42
GEN	IC80-M5	H7	13	393335	PtsP	0.34
GEN	IC80-M5	H7	15	393335	PtsP	NA
GEN	IC80-M5	H7	3	394924	PtsP	0.01
GEN	IC80-M5	H7	5	394924	PtsP	0.3
GEN	IC80-M5	H7	7	394924	PtsP	0.51
GEN	IC80-M5	H7	11	394924	PtsP	0.57
GEN	IC80-M5	H7	13	394924	PtsP	0.47
GEN	IC80-M5	H7	15	394924	PtsP	NA
GEN	IC80-M5	H7	3	3499294	RbsR	0.01
GEN	IC80-M5	H7	5	3499294	RbsR	0.14
GEN	IC80-M5	H7	7	3499294	RbsR	0.44
GEN	IC80-M5	H7	11	3499294	RbsR	0.41
GEN	IC80-M5	H7	13	3499294	RbsR	0.29
GEN	IC80-M5	H7	15	3499294	RbsR	NA
GEN	IC80-M5	H7	3	1860256	hypothetical	0.01
GEN	IC80-M5	H7	5	1860256	hypothetical	0.09
GEN	IC80-M5	H7	7	1860256	hypothetical	0.14
GEN	IC80-M5	H7	11	1860256	hypothetical	0.16
GEN	IC80-M5	H7	13	1860256	hypothetical	0.05
GEN	IC80-M5	H7	15	1860256	hypothetical	NA
