# Supplementary material for: Bottleneck size and selection level reproducibly impact evolution of antibiotic resistance
Source: Nat Ecol Evol. 2021 Jul 26;5(9):1233–42. doi: 10.1038/s41559-021-01511-2 (PMC8390372; doi:10.1038/s41559-021-01511-2)
Supplement: Source Data Extended Data Fig. 8 — Statistical source data: Variant frequencies during evolution (CIP experiment). [file 41559_2021_1511_MOESM14_ESM.xlsx]

## Sheet: ExtDatFig7_VariantFrequencies_C
Drug	Treatment	Population	Transfer	Mutation	Gene	Freq
CIP	IC20-k50	A6	3	1550968	CopZ	0
CIP	IC20-k50	A6	5	1550968	CopZ	0
CIP	IC20-k50	A6	7	1550968	CopZ	0
CIP	IC20-k50	A6	9	1550968	CopZ	0.13
CIP	IC20-k50	A6	11	1550968	CopZ	0.16
CIP	IC20-k50	A6	13	1550968	CopZ	0.18
CIP	IC20-k50	A6	15	1550968	CopZ	0.14
CIP	IC20-k50	A6	3	1551142	TetR	0
CIP	IC20-k50	A6	5	1551142	TetR	0
CIP	IC20-k50	A6	7	1551142	TetR	0
CIP	IC20-k50	A6	9	1551142	TetR	0.04
CIP	IC20-k50	A6	11	1551142	TetR	0.07
CIP	IC20-k50	A6	13	1551142	TetR	0.09
CIP	IC20-k50	A6	15	1551142	TetR	0.06
CIP	IC20-k50	A6	3	3420974	MexZ	0
CIP	IC20-k50	A6	5	3420974	MexZ	0
CIP	IC20-k50	A6	7	3420974	MexZ	0.02
CIP	IC20-k50	A6	9	3420974	MexZ	0.02
CIP	IC20-k50	A6	11	3420974	MexZ	0.13
CIP	IC20-k50	A6	13	3420974	MexZ	0.15
CIP	IC20-k50	A6	15	3420974	MexZ	0.28
CIP	IC20-k50	B6	3	2818981	MexT	0
CIP	IC20-k50	B6	5	2818981	MexT	0
CIP	IC20-k50	B6	7	2818981	MexT	0.04
CIP	IC20-k50	B6	9	2818981	MexT	0.16
CIP	IC20-k50	B6	13	2818981	MexT	0.11
CIP	IC20-k50	B6	15	2818981	MexT	0
CIP	IC20-k50	B6	3	2820239	MexS	0
CIP	IC20-k50	B6	5	2820239	MexS	0
CIP	IC20-k50	B6	7	2820239	MexS	0
CIP	IC20-k50	B6	9	2820239	MexS	0
CIP	IC20-k50	B6	13	2820239	MexS	0.32
CIP	IC20-k50	B6	15	2820239	MexS	0.39
CIP	IC20-k50	B6	3	2820772	MexS	0
CIP	IC20-k50	B6	5	2820772	MexS	0
CIP	IC20-k50	B6	7	2820772	MexS	0
CIP	IC20-k50	B6	9	2820772	MexS	0
CIP	IC20-k50	B6	13	2820772	MexS	0.08
CIP	IC20-k50	B6	15	2820772	MexS	0.09
CIP	IC20-k50	C6	3	2820592	MexS	0
CIP	IC20-k50	C6	5	2820592	MexS	0
CIP	IC20-k50	C6	7	2820592	MexS	0.09
CIP	IC20-k50	C6	9	2820592	MexS	0.13
CIP	IC20-k50	C6	11	2820592	MexS	0.17
CIP	IC20-k50	C6	13	2820592	MexS	0.21
CIP	IC20-k50	C6	15	2820592	MexS	0.19
CIP	IC20-k50	C6	3	3421061	MexZ	0
CIP	IC20-k50	C6	5	3421061	MexZ	0
CIP	IC20-k50	C6	7	3421061	MexZ	0.1
CIP	IC20-k50	C6	9	3421061	MexZ	0.29
CIP	IC20-k50	C6	11	3421061	MexZ	0.4
CIP	IC20-k50	C6	13	3421061	MexZ	0.52
CIP	IC20-k50	C6	15	3421061	MexZ	0.38
CIP	IC20-k50	C6	3	3421100	MexZ	0
CIP	IC20-k50	C6	5	3421100	MexZ	0.02
CIP	IC20-k50	C6	7	3421100	MexZ	0.07
CIP	IC20-k50	C6	9	3421100	MexZ	0.19
CIP	IC20-k50	C6	11	3421100	MexZ	0.27
CIP	IC20-k50	C6	13	3421100	MexZ	0.27
CIP	IC20-k50	C6	15	3421100	MexZ	0.26
CIP	IC20-k50	D6	3	1551138	TetR	0
CIP	IC20-k50	D6	5	1551138	TetR	0
CIP	IC20-k50	D6	9	1551138	TetR	0.22
CIP	IC20-k50	D6	11	1551138	TetR	0.4
CIP	IC20-k50	D6	13	1551138	TetR	0.51
CIP	IC20-k50	D6	15	1551138	TetR	0.45
CIP	IC20-k50	D6	3	3421008	MexZ	0
CIP	IC20-k50	D6	5	3421008	MexZ	0
CIP	IC20-k50	D6	9	3421008	MexZ	0.03
CIP	IC20-k50	D6	11	3421008	MexZ	0.05
CIP	IC20-k50	D6	13	3421008	MexZ	0.1
CIP	IC20-k50	D6	15	3421008	MexZ	0.15
CIP	IC20-k50	D6	3	1235724	PepA	0
CIP	IC20-k50	D6	5	1235724	PepA	0
CIP	IC20-k50	D6	9	1235724	PepA	0.07
CIP	IC20-k50	D6	11	1235724	PepA	0.09
CIP	IC20-k50	D6	13	1235724	PepA	0.03
CIP	IC20-k50	D6	15	1235724	PepA	0.02
CIP	IC20-k50	E8	3	1391163	NalC	0
CIP	IC20-k50	E8	5	1391163	NalC	0
CIP	IC20-k50	E8	7	1391163	NalC	0.04
CIP	IC20-k50	E8	13	1391163	NalC	0.31
CIP	IC20-k50	E8	15	1391163	NalC	0.25
CIP	IC20-k50	F8	3	1551156	TetR	0
CIP	IC20-k50	F8	5	1551156	TetR	0
CIP	IC20-k50	F8	7	1551156	TetR	0
CIP	IC20-k50	F8	9	1551156	TetR	0
CIP	IC20-k50	F8	11	1551156	TetR	0.1
CIP	IC20-k50	F8	13	1551156	TetR	0.16
CIP	IC20-k50	F8	15	1551156	TetR	0.09
CIP	IC20-k50	F8	3	3421029	MexZ	0
CIP	IC20-k50	F8	5	3421029	MexZ	0
CIP	IC20-k50	F8	7	3421029	MexZ	0
CIP	IC20-k50	F8	9	3421029	MexZ	0.02
CIP	IC20-k50	F8	11	3421029	MexZ	0.11
CIP	IC20-k50	F8	13	3421029	MexZ	0.4
CIP	IC20-k50	F8	15	3421029	MexZ	0.24
CIP	IC20-k50	F8	3	798015	ABC transport	0
CIP	IC20-k50	F8	5	798015	ABC transport	0
CIP	IC20-k50	F8	7	798015	ABC transport	0
CIP	IC20-k50	F8	9	798015	ABC transport	0
CIP	IC20-k50	F8	11	798015	ABC transport	0
CIP	IC20-k50	F8	13	798015	ABC transport	0
CIP	IC20-k50	F8	15	798015	ABC transport	0.19
CIP	IC20-k50	G8	3	3420909	MexZ	0
CIP	IC20-k50	G8	5	3420909	MexZ	0
CIP	IC20-k50	G8	7	3420909	MexZ	0
CIP	IC20-k50	G8	9	3420909	MexZ	0.08
CIP	IC20-k50	G8	11	3420909	MexZ	0.39
CIP	IC20-k50	G8	13	3420909	MexZ	0.87
CIP	IC20-k50	G8	15	3420909	MexZ	0.87
CIP	IC20-k50	H8	3	3420909	MexZ	0
CIP	IC20-k50	H8	5	3420909	MexZ	0
CIP	IC20-k50	H8	7	3420909	MexZ	0
CIP	IC20-k50	H8	9	3420909	MexZ	0
CIP	IC20-k50	H8	11	3420909	MexZ	0
CIP	IC20-k50	H8	13	3420909	MexZ	0.18
CIP	IC20-k50	H8	15	3420909	MexZ	0.19
CIP	IC20-k50	H8	3	2820876	MexS	0
CIP	IC20-k50	H8	5	2820876	MexS	0
CIP	IC20-k50	H8	7	2820876	MexS	0
CIP	IC20-k50	H8	9	2820876	MexS	0
CIP	IC20-k50	H8	11	2820876	MexS	0
CIP	IC20-k50	H8	13	2820876	MexS	0.49
CIP	IC20-k50	H8	15	2820876	MexS	0.44
CIP	IC20-k50	H8	3	5428115	NfxB	0
CIP	IC20-k50	H8	5	5428115	NfxB	0.02
CIP	IC20-k50	H8	7	5428115	NfxB	0.42
CIP	IC20-k50	H8	9	5428115	NfxB	0.55
CIP	IC20-k50	H8	11	5428115	NfxB	0.68
CIP	IC20-k50	H8	13	5428115	NfxB	0.22
CIP	IC20-k50	H8	15	5428115	NfxB	0.25
CIP	IC20-k50	H8	3	2819916	intergenic	0
CIP	IC20-k50	H8	5	2819916	intergenic	0
CIP	IC20-k50	H8	7	2819916	intergenic	0.04
CIP	IC20-k50	H8	9	2819916	intergenic	0.06
CIP	IC20-k50	H8	11	2819916	intergenic	0.13
CIP	IC20-k50	H8	13	2819916	intergenic	0.02
CIP	IC20-k50	H8	15	2819916	intergenic	0.04
CIP	IC80-k50	F3	3	796529	ABC transport	0
CIP	IC80-k50	F3	5	796529	ABC transport	0
CIP	IC80-k50	F3	7	796529	ABC transport	0
CIP	IC80-k50	F3	9	796529	ABC transport	0
CIP	IC80-k50	F3	11	796529	ABC transport	0
CIP	IC80-k50	F3	13	796529	ABC transport	0
CIP	IC80-k50	F3	15	796529	ABC transport	0.47
CIP	IC80-k50	F3	3	6242627	CycB	0
CIP	IC80-k50	F3	5	6242627	CycB	0
CIP	IC80-k50	F3	7	6242627	CycB	0.03
CIP	IC80-k50	F3	9	6242627	CycB	1
CIP	IC80-k50	F3	11	6242627	CycB	1
CIP	IC80-k50	F3	13	6242627	CycB	1
CIP	IC80-k50	F3	15	6242627	CycB	0
CIP	IC80-M5	A5	3	2820025	MexS	0
CIP	IC80-M5	A5	5	2820025	MexS	0.1
CIP	IC80-M5	A5	7	2820025	MexS	0.1
CIP	IC80-M5	A5	9	2820025	MexS	0.08
CIP	IC80-M5	A5	11	2820025	MexS	0.17
CIP	IC80-M5	A5	13	2820025	MexS	0.16
CIP	IC80-M5	A5	15	2820025	MexS	0.14
CIP	IC80-M5	A5	3	2820136	MexS	0
CIP	IC80-M5	A5	5	2820136	MexS	0.4
CIP	IC80-M5	A5	7	2820136	MexS	0.81
CIP	IC80-M5	A5	9	2820136	MexS	0.78
CIP	IC80-M5	A5	11	2820136	MexS	0.85
CIP	IC80-M5	A5	13	2820136	MexS	0.77
CIP	IC80-M5	A5	15	2820136	MexS	0.82
CIP	IC80-M5	B5	3	2820239	MexS	0.15
CIP	IC80-M5	B5	5	2820239	MexS	0.06
CIP	IC80-M5	B5	7	2820239	MexS	0.26
CIP	IC80-M5	B5	9	2820239	MexS	0.3
CIP	IC80-M5	B5	11	2820239	MexS	0.33
CIP	IC80-M5	B5	15	2820239	MexS	0.39
CIP	IC80-M5	B5	3	2820772	MexS	0
CIP	IC80-M5	B5	5	2820772	MexS	0.06
CIP	IC80-M5	B5	7	2820772	MexS	0.07
CIP	IC80-M5	B5	9	2820772	MexS	0.17
CIP	IC80-M5	B5	11	2820772	MexS	0.16
CIP	IC80-M5	B5	15	2820772	MexS	0.09
CIP	IC80-M5	C5	3	796529	ABC transport	0.35
CIP	IC80-M5	C5	5	796529	ABC transport	0.5
CIP	IC80-M5	C5	7	796529	ABC transport	0
CIP	IC80-M5	C5	9	796529	ABC transport	0
CIP	IC80-M5	C5	11	796529	ABC transport	0
CIP	IC80-M5	C5	13	796529	ABC transport	0
CIP	IC80-M5	C5	15	796529	ABC transport	0
CIP	IC80-M5	C5	3	5428547	NfxB	0.07
CIP	IC80-M5	C5	5	5428547	NfxB	0.14
CIP	IC80-M5	C5	7	5428547	NfxB	0.27
CIP	IC80-M5	C5	9	5428547	NfxB	0.39
CIP	IC80-M5	C5	11	5428547	NfxB	0.64
CIP	IC80-M5	C5	13	5428547	NfxB	0.17
CIP	IC80-M5	C5	15	5428547	NfxB	0.05
CIP	IC80-M5	D5	3	796529	ABC transport	0.29
CIP	IC80-M5	D5	5	796529	ABC transport	0.32
CIP	IC80-M5	D5	7	796529	ABC transport	0.1
CIP	IC80-M5	D5	9	796529	ABC transport	0
CIP	IC80-M5	D5	11	796529	ABC transport	0
CIP	IC80-M5	D5	13	796529	ABC transport	0
CIP	IC80-M5	D5	15	796529	ABC transport	0
CIP	IC80-M5	D5	3	2820416	MexS	0
CIP	IC80-M5	D5	5	2820416	MexS	0
CIP	IC80-M5	D5	7	2820416	MexS	0.03
CIP	IC80-M5	D5	9	2820416	MexS	0.06
CIP	IC80-M5	D5	11	2820416	MexS	0.03
CIP	IC80-M5	D5	13	2820416	MexS	0.11
CIP	IC80-M5	D5	15	2820416	MexS	0.12
CIP	IC80-M5	D5	3	2820662	MexS	0
CIP	IC80-M5	D5	5	2820662	MexS	0.03
CIP	IC80-M5	D5	7	2820662	MexS	0.09
CIP	IC80-M5	D5	9	2820662	MexS	0.14
CIP	IC80-M5	D5	11	2820662	MexS	0.13
CIP	IC80-M5	D5	13	2820662	MexS	0.12
CIP	IC80-M5	D5	15	2820662	MexS	0.26
CIP	IC80-M5	D5	3	2820852	MexS	0
CIP	IC80-M5	D5	5	2820852	MexS	0.19
CIP	IC80-M5	D5	7	2820852	MexS	0.21
CIP	IC80-M5	D5	9	2820852	MexS	0.21
CIP	IC80-M5	D5	11	2820852	MexS	0.23
CIP	IC80-M5	D5	13	2820852	MexS	0.21
CIP	IC80-M5	D5	15	2820852	MexS	0.22
CIP	IC80-M5	E7	3	5428583	NfxB	0
CIP	IC80-M5	E7	5	5428583	NfxB	0.02
CIP	IC80-M5	E7	9	5428583	NfxB	0.43
CIP	IC80-M5	E7	11	5428583	NfxB	0.58
CIP	IC80-M5	E7	13	5428583	NfxB	0.67
CIP	IC80-M5	E7	15	5428583	NfxB	0.82
CIP	IC80-M5	F7	3	2820136	MexS	0
CIP	IC80-M5	F7	5	2820136	MexS	0.11
CIP	IC80-M5	F7	7	2820136	MexS	0.13
CIP	IC80-M5	F7	9	2820136	MexS	0.1
CIP	IC80-M5	F7	11	2820136	MexS	0.06
CIP	IC80-M5	F7	13	2820136	MexS	0.24
CIP	IC80-M5	F7	15	2820136	MexS	0.17
CIP	IC80-M5	F7	3	5428411	NfxB	0
CIP	IC80-M5	F7	5	5428411	NfxB	0
CIP	IC80-M5	F7	7	5428411	NfxB	0
CIP	IC80-M5	F7	9	5428411	NfxB	0
CIP	IC80-M5	F7	11	5428411	NfxB	0.04
CIP	IC80-M5	F7	13	5428411	NfxB	0.04
CIP	IC80-M5	F7	15	5428411	NfxB	0.09
CIP	IC80-M5	F7	3	5428581	NfxB	0
CIP	IC80-M5	F7	5	5428581	NfxB	0.03
CIP	IC80-M5	F7	7	5428581	NfxB	0.02
CIP	IC80-M5	F7	9	5428581	NfxB	0.12
CIP	IC80-M5	F7	11	5428581	NfxB	0.31
CIP	IC80-M5	F7	13	5428581	NfxB	0.22
CIP	IC80-M5	F7	15	5428581	NfxB	0.25
CIP	IC80-M5	F7	3	5428133	NfxB	0.01
CIP	IC80-M5	F7	5	5428133	NfxB	0.4
CIP	IC80-M5	F7	7	5428133	NfxB	0.51
CIP	IC80-M5	F7	9	5428133	NfxB	0.4
CIP	IC80-M5	F7	11	5428133	NfxB	0.62
CIP	IC80-M5	F7	13	5428133	NfxB	0.33
CIP	IC80-M5	F7	15	5428133	NfxB	0.22
CIP	IC80-M5	F7	3	5428534	NfxB	0.01
CIP	IC80-M5	F7	5	5428534	NfxB	0.06
CIP	IC80-M5	F7	7	5428534	NfxB	0.06
CIP	IC80-M5	F7	9	5428534	NfxB	0.12
CIP	IC80-M5	F7	11	5428534	NfxB	0.13
CIP	IC80-M5	F7	13	5428534	NfxB	0.04
CIP	IC80-M5	F7	15	5428534	NfxB	0.03
CIP	IC80-M5	G7	3	2820787	MexS	0
CIP	IC80-M5	G7	5	2820787	MexS	0
CIP	IC80-M5	G7	7	2820787	MexS	0.1
CIP	IC80-M5	G7	9	2820787	MexS	0.1
CIP	IC80-M5	G7	11	2820787	MexS	0.18
CIP	IC80-M5	G7	15	2820787	MexS	0.11
CIP	IC80-M5	G7	3	5428593	NfxB	0
CIP	IC80-M5	G7	5	5428593	NfxB	0.1
CIP	IC80-M5	G7	7	5428593	NfxB	0.19
CIP	IC80-M5	G7	9	5428593	NfxB	0.31
CIP	IC80-M5	G7	11	5428593	NfxB	0.49
CIP	IC80-M5	G7	15	5428593	NfxB	0.63
CIP	IC80-M5	G7	3	3421355	MexZ	0
CIP	IC80-M5	G7	5	3421355	MexZ	0.03
CIP	IC80-M5	G7	7	3421355	MexZ	0.04
CIP	IC80-M5	G7	9	3421355	MexZ	0.08
CIP	IC80-M5	G7	11	3421355	MexZ	0.03
CIP	IC80-M5	G7	15	3421355	MexZ	0.02
CIP	IC80-M5	H7	3	5428115	NfxB	NA
CIP	IC80-M5	H7	5	5428115	NfxB	0.72
CIP	IC80-M5	H7	7	5428115	NfxB	0.83
CIP	IC80-M5	H7	9	5428115	NfxB	0.88
CIP	IC80-M5	H7	11	5428115	NfxB	0.94
CIP	IC80-M5	H7	13	5428115	NfxB	0.97
CIP	IC80-M5	H7	15	5428115	NfxB	0.95
CIP	IC80-M5	H7	3	2819916	intergenic	NA
CIP	IC80-M5	H7	5	2819916	intergenic	0.19
CIP	IC80-M5	H7	7	2819916	intergenic	0.04
CIP	IC80-M5	H7	9	2819916	intergenic	0.02
CIP	IC80-M5	H7	11	2819916	intergenic	0.04
CIP	IC80-M5	H7	13	2819916	intergenic	0.05
CIP	IC80-M5	H7	15	2819916	intergenic	0.03
