# Supplementary material for: Bottleneck size and selection level reproducibly impact evolution of antibiotic resistance
Source: Nat Ecol Evol. 2021 Jul 26;5(9):1233–42. doi: 10.1038/s41559-021-01511-2 (PMC8390372; doi:10.1038/s41559-021-01511-2)
Supplement: Source Data Extended Data Fig. 9 — Statistical source data: Fixation index (FST) dynamics during evolution. [file 41559_2021_1511_MOESM15_ESM.xlsx]

## Sheet: ExtDatFig8_FSTdynamics
Frug	Treatment	Transfer	HT	HS	FST
GEN	IC20-k50	3	0.189921875	0.031875	0.832167832
GEN	IC20-k50	5	0.440704831	0.0248	0.943726508
GEN	IC20-k50	7	0.555301563	0.186785714	0.663631931
GEN	IC20-k50	9	0.732585938	0.4028125	0.450149833
GEN	IC20-k50	11	0.775453125	0.370925	0.521666767
GEN	IC20-k50	13	0.822479688	0.3902625	0.525504999
GEN	IC20-k50	15	0.835826563	0.4641875	0.444636578
GEN	IC80-k50	3	0.320996875	0.23825	0.257780936
GEN	IC80-k50	5	0.708828125	0.341975	0.517548771
GEN	IC80-k50	7	0.854189063	0.381242857	0.553678601
GEN	IC80-k50	9	0.87103125	0.307485714	0.646986587
GEN	IC80-k50	11	0.89411875	0.233066667	0.739333655
GEN	IC80-k50	13	0.840121875	0.271825	0.676445754
GEN	IC80-k50	15	0.819084375	0.184175	0.775145265
GEN	IC20-M5	3	0.266634375	0.133275	0.500158222
GEN	IC20-M5	5	0.61141875	0.4913	0.196459055
GEN	IC20-M5	7	0.75265	0.56045	0.255364379
GEN	IC20-M5	9	0.70583125	0.444	0.37095446
GEN	IC20-M5	11	0.779704688	0.4381875	0.438008381
GEN	IC20-M5	13	0.71218125	0.313633333	0.559615852
GEN	IC20-M5	15	0.62658125	0.300133333	0.52099854
GEN	IC80-M5	3	0.761783673	0.496514286	0.348221414
GEN	IC80-M5	5	0.758261224	0.5788	0.236674669
GEN	IC80-M5	7	0.902481633	0.57908	0.358347052
GEN	IC80-M5	9	0.776585714	0.533283333	0.313297523
GEN	IC80-M5	11	0.766736735	0.487071429	0.364747499
GEN	IC80-M5	13	0.891153061	0.4479	0.497392738
GEN	IC80-M5	15	0.89742449	0.49316	0.450471872
CIP	IC20-k50	3	0	0	0
CIP	IC20-k50	5	0.0099625	0.0098	0.016311167
CIP	IC20-k50	7	0.399984375	0.164657143	0.588341062
CIP	IC20-k50	9	0.597378125	0.359457143	0.398275351
CIP	IC20-k50	11	0.840178125	0.531266667	0.36767377
CIP	IC20-k50	13	0.77274375	0.549625	0.288735755
CIP	IC20-k50	15	0.761065625	0.564925	0.257718413
CIP	IC80-M5	3	0.534514063	0.177485714	0.667949402
CIP	IC80-M5	5	0.750521875	0.42755	0.430329729
CIP	IC80-M5	7	0.836979688	0.463885714	0.445762279
CIP	IC80-M5	9	0.767614063	0.511575	0.333551813
CIP	IC80-M5	11	0.791360938	0.450925	0.430190475
CIP	IC80-M5	13	0.877014063	0.45705	0.478856703
CIP	IC80-M5	15	0.840546875	0.471914286	0.438562798
