# Supplementary material for: Bottleneck size and selection level reproducibly impact evolution of antibiotic resistance
Source: Nat Ecol Evol. 2021 Jul 26;5(9):1233–42. doi: 10.1038/s41559-021-01511-2 (PMC8390372; doi:10.1038/s41559-021-01511-2)
Supplement: Source Data Extended Data Fig. 10 — Statistical source data: Competitive frequencies of all competition experiments. [file 41559_2021_1511_MOESM16_ESM.xlsx]

## Sheet: ExtDatFig9_CompetitorFrequencie
Well	Treatment	StrainA	StrainB	FreqA	FreqB
A9	IC0-k50	PA14	pmrB-A5	0.807512256	0.192487744
D3	IC0-k50	PA14	pmrB-A5	0.807749106	0.192250894
G6	IC0-k50	PA14	pmrB-A5	0.812174965	0.187825035
F12	IC0-k50	PA14	pmrB-A5	0.811026987	0.188973013
H12	IC0-k50	PA14	pmrB-A5	0.779619732	0.220380268
A1	IC0-k50	PA14	ptsP-E7	0.46559101	0.53440899
B7	IC0-k50	PA14	ptsP-E7	0.517402841	0.482597159
D1	IC0-k50	PA14	ptsP-E7	0.476380033	0.523619967
G4	IC0-k50	PA14	ptsP-E7	0.466948004	0.533051996
H10	IC0-k50	PA14	ptsP-E7	0.430811397	0.569188603
A5	IC0-k50	ptsP-E7	pmrB-A5	0.839637253	0.160362747
F2	IC0-k50	ptsP-E7	pmrB-A5	0.847899722	0.152100278
F8	IC0-k50	ptsP-E7	pmrB-A5	0.88090888	0.11909112
B11	IC0-k50	ptsP-E7	pmrB-A5	0.838150082	0.161849918
C11	IC0-k50	ptsP-E7	pmrB-A5	0.861367484	0.138632516
C6	IC0-M5	PA14	pmrB-A5	0.664405818	0.335594182
D6	IC0-M5	PA14	pmrB-A5	0.645798255	0.354201745
G9	IC0-M5	PA14	pmrB-A5	0.628295371	0.371704629
H3	IC0-M5	PA14	pmrB-A5	0.612477706	0.387522294
A12	IC0-M5	PA14	pmrB-A5	0.621173104	0.378826896
B4	IC0-M5	PA14	ptsP-E7	0.489450277	0.510549723
C10	IC0-M5	PA14	ptsP-E7	0.443811631	0.556188369
D4	IC0-M5	PA14	ptsP-E7	0.465050976	0.534949024
F1	IC0-M5	PA14	ptsP-E7	0.480039463	0.519960537
F7	IC0-M5	PA14	ptsP-E7	0.481419349	0.518580651
B2	IC0-M5	ptsP-E7	pmrB-A5	0.652243625	0.347756375
D8	IC0-M5	ptsP-E7	pmrB-A5	0.670772688	0.329227312
E5	IC0-M5	ptsP-E7	pmrB-A5	0.676594372	0.323405628
H5	IC0-M5	ptsP-E7	pmrB-A5	0.677431895	0.322568105
F11	IC0-M5	ptsP-E7	pmrB-A5	0.687864302	0.312135698
B3	IC20-k50	PA14	pmrB-A5	0.012440914	0.987559086
C9	IC20-k50	PA14	pmrB-A5	0.248346043	0.751653957
E6	IC20-k50	PA14	pmrB-A5	0.018454858	0.981545142
H6	IC20-k50	PA14	pmrB-A5	0.026577292	0.973422708
G12	IC20-k50	PA14	pmrB-A5	0.457765806	0.542234194
B1	IC20-k50	PA14	ptsP-E7	0.033212996	0.966787004
D7	IC20-k50	PA14	ptsP-E7	0.067678383	0.932321617
E4	IC20-k50	PA14	ptsP-E7	0.013599421	0.986400579
G10	IC20-k50	PA14	ptsP-E7	0.170831481	0.829168519
H4	IC20-k50	PA14	ptsP-E7	0.017297853	0.982702147
C5	IC20-k50	ptsP-E7	pmrB-A5	0.090914548	0.909085452
E2	IC20-k50	ptsP-E7	pmrB-A5	0.386446355	0.613553645
G2	IC20-k50	ptsP-E7	pmrB-A5	0.523397712	0.476602288
H8	IC20-k50	ptsP-E7	pmrB-A5	0.865107955	0.134892045
D11	IC20-k50	ptsP-E7	pmrB-A5	0.866210518	0.133789482
A6	IC20-M5	PA14	pmrB-A5	0.059878121	0.940121879
F3	IC20-M5	PA14	pmrB-A5	0.069896743	0.930103257
F9	IC20-M5	PA14	pmrB-A5	0.225564043	0.774435957
G3	IC20-M5	PA14	pmrB-A5	0.08309887	0.91690113
B12	IC20-M5	PA14	pmrB-A5	0.354480343	0.645519657
A4	IC20-M5	PA14	ptsP-E7	0.069475102	0.930524898
B10	IC20-M5	PA14	ptsP-E7	0.171670879	0.828329121
D10	IC20-M5	PA14	ptsP-E7	0.286813187	0.713186813
G7	IC20-M5	PA14	ptsP-E7	0.086001033	0.913998967
H7	IC20-M5	PA14	ptsP-E7	0.082972886	0.917027114
A8	IC20-M5	ptsP-E7	pmrB-A5	0.458487897	0.541512103
C8	IC20-M5	ptsP-E7	pmrB-A5	0.448357208	0.551642792
D2	IC20-M5	ptsP-E7	pmrB-A5	0.585280781	0.414719219
F5	IC20-M5	ptsP-E7	pmrB-A5	0.581033479	0.418966521
H11	IC20-M5	ptsP-E7	pmrB-A5	0.648631023	0.351368977
A3	IC80-k50	PA14	pmrB-A5	0.01536163	0.98463837
B9	IC80-k50	PA14	pmrB-A5	0.013811832	0.986188168
D9	IC80-k50	PA14	pmrB-A5	0.041061706	0.958938294
F6	IC80-k50	PA14	pmrB-A5	0.025487819	0.974512181
E12	IC80-k50	PA14	pmrB-A5	0.097404274	0.902595726
C1	IC80-k50	PA14	ptsP-E7	0.013327432	0.986672568
E10	IC80-k50	PA14	ptsP-E7	0.031124498	0.968875502
F4	IC80-k50	PA14	ptsP-E7	0.018685768	0.981314232
F10	IC80-k50	PA14	ptsP-E7	0.026842035	0.973157965
B5	IC80-k50	ptsP-E7	pmrB-A5	0.029979169	0.970020831
D5	IC80-k50	ptsP-E7	pmrB-A5	0.046502793	0.953497207
E8	IC80-k50	ptsP-E7	pmrB-A5	0.020914893	0.979085107
H2	IC80-k50	ptsP-E7	pmrB-A5	0.556524093	0.443475907
A11	IC80-k50	ptsP-E7	pmrB-A5	0.810230675	0.189769325
B6	IC80-M5	PA14	pmrB-A5	0.041833691	0.958166309
E3	IC80-M5	PA14	pmrB-A5	0.048433745	0.951566255
H9	IC80-M5	PA14	pmrB-A5	0.033281799	0.966718201
C12	IC80-M5	PA14	pmrB-A5	0.044647487	0.955352513
D12	IC80-M5	PA14	pmrB-A5	0.062674768	0.937325232
A10	IC80-M5	PA14	ptsP-E7	0.068424887	0.931575113
C4	IC80-M5	PA14	ptsP-E7	0.067810203	0.932189797
E1	IC80-M5	PA14	ptsP-E7	0.04895906	0.95104094
E7	IC80-M5	PA14	ptsP-E7	0.061499197	0.938500803
H1	IC80-M5	PA14	ptsP-E7	0.054199802	0.945800198
B8	IC80-M5	ptsP-E7	pmrB-A5	0.082292082	0.917707918
C2	IC80-M5	ptsP-E7	pmrB-A5	0.174703228	0.825296772
G5	IC80-M5	ptsP-E7	pmrB-A5	0.267114375	0.721131278
E11	IC80-M5	ptsP-E7	pmrB-A5	0.359525521	0.375911484
G11	IC80-M5	ptsP-E7	pmrB-A5	0.451936668	0.470409471
A9	IC0-k50	PA14	pmrB-A6	0.679297279	0.320702721
D3	IC0-k50	PA14	pmrB-A6	0.721520232	0.278479768
G6	IC0-k50	PA14	pmrB-A6	0.710788861	0.289211139
F12	IC0-k50	PA14	pmrB-A6	0.712769568	0.287230432
H12	IC0-k50	PA14	pmrB-A6	0.702057821	0.297942179
A5	IC0-k50	ptsP-B11	pmrB-A6	0.699711771	0.300288229
F2	IC0-k50	ptsP-B11	pmrB-A6	0.700964704	0.299035296
F8	IC0-k50	ptsP-B11	pmrB-A6	0.714134956	0.285865044
B11	IC0-k50	ptsP-B11	pmrB-A6	0.608920019	0.391079981
C11	IC0-k50	ptsP-B11	pmrB-A6	0.732427002	0.267572998
A1	IC0-k50	PA14	ptsP-B11	0.570138896	0.429861104
B7	IC0-k50	PA14	ptsP-B11	0.617666426	0.382333574
D1	IC0-k50	PA14	ptsP-B11	0.492220068	0.507779932
G4	IC0-k50	PA14	ptsP-B11	0.479355646	0.520644354
H10	IC0-k50	PA14	ptsP-B11	0.623580929	0.376419071
C6	IC0-M5	PA14	pmrB-A6	0.59508476	0.40491524
D6	IC0-M5	PA14	pmrB-A6	0.600239557	0.399760443
G9	IC0-M5	PA14	pmrB-A6	0.602038217	0.397961783
H3	IC0-M5	PA14	pmrB-A6	0.564420634	0.435579366
A12	IC0-M5	PA14	pmrB-A6	0.593326716	0.406673284
B2	IC0-M5	ptsP-B11	pmrB-A6	0.533626396	0.466373604
D8	IC0-M5	ptsP-B11	pmrB-A6	0.535680671	0.464319329
E5	IC0-M5	ptsP-B11	pmrB-A6	0.569301682	0.430698318
H5	IC0-M5	ptsP-B11	pmrB-A6	0.611682339	0.388317661
F11	IC0-M5	ptsP-B11	pmrB-A6	0.576342781	0.423657219
B4	IC0-M5	PA14	ptsP-B11	0.568364611	0.431635389
C10	IC0-M5	PA14	ptsP-B11	0.556755843	0.443244157
D4	IC0-M5	PA14	ptsP-B11	0.490980767	0.509019233
F1	IC0-M5	PA14	ptsP-B11	0.447446612	0.552553388
F7	IC0-M5	PA14	ptsP-B11	0.533916584	0.466083416
B3	IC20-k50	PA14	pmrB-A6	0.004901375	0.995098625
C9	IC20-k50	PA14	pmrB-A6	0.223198332	0.776801668
E6	IC20-k50	PA14	pmrB-A6	0.017307926	0.982692074
H6	IC20-k50	PA14	pmrB-A6	0.149883803	0.850116197
G12	IC20-k50	PA14	pmrB-A6	0.220981435	0.779018565
C5	IC20-k50	ptsP-B11	pmrB-A6	0.534574078	0.465425922
E2	IC20-k50	ptsP-B11	pmrB-A6	0.581469986	0.418530014
G2	IC20-k50	ptsP-B11	pmrB-A6	0.542441935	0.457558065
H8	IC20-k50	ptsP-B11	pmrB-A6	0.583351877	0.416648123
B1	IC20-k50	PA14	ptsP-B11	0.011267351	0.988732649
D7	IC20-k50	PA14	ptsP-B11	0.019526554	0.980473446
E4	IC20-k50	PA14	ptsP-B11	0.11533295	0.88466705
G10	IC20-k50	PA14	ptsP-B11	0.103800329	0.896199671
H4	IC20-k50	PA14	ptsP-B11	0.081344471	0.918655529
A6	IC20-M5	PA14	pmrB-A6	0.156598271	0.843401729
F3	IC20-M5	PA14	pmrB-A6	0.342434175	0.657565825
F9	IC20-M5	PA14	pmrB-A6	0.151370733	0.848629267
G3	IC20-M5	PA14	pmrB-A6	0.097244254	0.902755746
B12	IC20-M5	PA14	pmrB-A6	0.297375671	0.702624329
A8	IC20-M5	ptsP-B11	pmrB-A6	0.503550575	0.496449425
C8	IC20-M5	ptsP-B11	pmrB-A6	0.469688904	0.530311096
D2	IC20-M5	ptsP-B11	pmrB-A6	0.523041722	0.476958278
F5	IC20-M5	ptsP-B11	pmrB-A6	0.531330641	0.468669359
H11	IC20-M5	ptsP-B11	pmrB-A6	0.579248959	0.420751041
A4	IC20-M5	PA14	ptsP-B11	0.046866801	0.953133199
B10	IC20-M5	PA14	ptsP-B11	0.068737589	0.931262411
D10	IC20-M5	PA14	ptsP-B11	0.084918935	0.915081065
G7	IC20-M5	PA14	ptsP-B11	0.094021041	0.905978959
H7	IC20-M5	PA14	ptsP-B11	0.192437304	0.807562696
A3	IC80-k50	PA14	pmrB-A6	0.002933507	0.997066493
B9	IC80-k50	PA14	pmrB-A6	0.010103111	0.989896889
D9	IC80-k50	PA14	pmrB-A6	0.029806571	0.970193429
F6	IC80-k50	PA14	pmrB-A6	0.043428157	0.956571843
E12	IC80-k50	PA14	pmrB-A6	0.049036778	0.950963222
B5	IC80-k50	ptsP-B11	pmrB-A6	0.366509689	0.633490311
D5	IC80-k50	ptsP-B11	pmrB-A6	0.305683127	0.694316873
E8	IC80-k50	ptsP-B11	pmrB-A6	0.49633001	0.50366999
H2	IC80-k50	ptsP-B11	pmrB-A6	0.618295599	0.381704401
A11	IC80-k50	ptsP-B11	pmrB-A6	0.762467895	0.237532105
A7	IC80-k50	PA14	ptsP-B11	0.013703474	0.986296526
C1	IC80-k50	PA14	ptsP-B11	0.01135707	0.98864293
E10	IC80-k50	PA14	ptsP-B11	0.02854501	0.97145499
F4	IC80-k50	PA14	ptsP-B11	0.025705175	0.974294825
F10	IC80-k50	PA14	ptsP-B11	0.021911711	0.978088289
B6	IC80-M5	PA14	pmrB-A6	0.07710189	0.92289811
E3	IC80-M5	PA14	pmrB-A6	0.033560091	0.966439909
H9	IC80-M5	PA14	pmrB-A6	0.135980696	0.864019304
C12	IC80-M5	PA14	pmrB-A6	0.138200942	0.861799058
D12	IC80-M5	PA14	pmrB-A6	0.051522447	0.948477553
B8	IC80-M5	ptsP-B11	pmrB-A6	0.40268081	0.59731919
C2	IC80-M5	ptsP-B11	pmrB-A6	0.31811472	0.68188528
G5	IC80-M5	ptsP-B11	pmrB-A6	0.466966911	0.533033089
E11	IC80-M5	ptsP-B11	pmrB-A6	0.541480706	0.458519294
G11	IC80-M5	ptsP-B11	pmrB-A6	0.505642279	0.494357721
A10	IC80-M5	PA14	ptsP-B11	0.027509438	0.972490562
C4	IC80-M5	PA14	ptsP-B11	0.057321699	0.942678301
E1	IC80-M5	PA14	ptsP-B11	0.022129761	0.977870239
E7	IC80-M5	PA14	ptsP-B11	0.058353099	0.941646901
H1	IC80-M5	PA14	ptsP-B11	0.105304778	0.894695222
A9	IC0-k50	PA14	pmrB-D12	0.721272393	0.278727607
D3	IC0-k50	PA14	pmrB-D12	0.747453607	0.252546393
F12	IC0-k50	PA14	pmrB-D12	0.700042248	0.299957752
G6	IC0-k50	PA14	pmrB-D12	0.711095843	0.288904157
H12	IC0-k50	PA14	pmrB-D12	0.688750304	0.311249696
A5	IC0-k50	ptsP-A12	pmrB-D12	0.654186501	0.3458135
B11	IC0-k50	ptsP-A12	pmrB-D12	0.694046801	0.3059532
C11	IC0-k50	ptsP-A12	pmrB-D12	0.682341751	0.317658249
F2	IC0-k50	ptsP-A12	pmrB-D12	0.64854149	0.35145851
F8	IC0-k50	ptsP-A12	pmrB-D12	0.689293291	0.31070671
A12	IC0-M5	PA14	pmrB-D12	0.617366464	0.382633536
C6	IC0-M5	PA14	pmrB-D12	0.631408177	0.368591823
D6	IC0-M5	PA14	pmrB-D12	0.626517619	0.373482381
G9	IC0-M5	PA14	pmrB-D12	0.616301816	0.383698184
H3	IC0-M5	PA14	pmrB-D12	0.611181137	0.388818863
B2	IC0-M5	ptsP-A12	pmrB-D12	0.5966841	0.403315901
D8	IC0-M5	ptsP-A12	pmrB-D12	0.63158314	0.368416861
E5	IC0-M5	ptsP-A12	pmrB-D12	0.563786379	0.436213621
F11	IC0-M5	ptsP-A12	pmrB-D12	0.565384093	0.434615907
H5	IC0-M5	ptsP-A12	pmrB-D12	0.566016441	0.43398356
B3	IC20-k50	PA14	pmrB-D12	0.017402328	0.982597672
C9	IC20-k50	PA14	pmrB-D12	0.029686865	0.970313135
E6	IC20-k50	PA14	pmrB-D12	0.026386567	0.973613433
G12	IC20-k50	PA14	pmrB-D12	0.281561131	0.718438869
H6	IC20-k50	PA14	pmrB-D12	0.141586154	0.858413846
C5	IC20-k50	ptsP-A12	pmrB-D12	0.469359966	0.530640034
D11	IC20-k50	ptsP-A12	pmrB-D12	0.600011497	0.399988504
E2	IC20-k50	ptsP-A12	pmrB-D12	0.551258043	0.448741957
G2	IC20-k50	ptsP-A12	pmrB-D12	0.506382089	0.493617911
H8	IC20-k50	ptsP-A12	pmrB-D12	0.63230487	0.36769513
A6	IC20-M5	PA14	pmrB-D12	0.353857622	0.646142378
B12	IC20-M5	PA14	pmrB-D12	0.361174697	0.638825303
F3	IC20-M5	PA14	pmrB-D12	0.234330299	0.765669701
F9	IC20-M5	PA14	pmrB-D12	0.21195541	0.788095725
G3	IC20-M5	PA14	pmrB-D12	0.244020454	0.755979546
A8	IC20-M5	ptsP-A12	pmrB-D12	0.580202408	0.419797593
C8	IC20-M5	ptsP-A12	pmrB-D12	0.596824679	0.403175321
D2	IC20-M5	ptsP-A12	pmrB-D12	0.549602451	0.45039755
F5	IC20-M5	ptsP-A12	pmrB-D12	0.556993009	0.443006992
H11	IC20-M5	ptsP-A12	pmrB-D12	0.579132838	0.420867163
A3	IC80-k50	PA14	pmrB-D12	0.019378492	0.980621508
B9	IC80-k50	PA14	pmrB-D12	0.021249913	0.978750087
D9	IC80-k50	PA14	pmrB-D12	0.017943346	0.982056654
E12	IC80-k50	PA14	pmrB-D12	0.024337008	0.975662992
F6	IC80-k50	PA14	pmrB-D12	0.018190386	0.981809614
A11	IC80-k50	ptsP-A12	pmrB-D12	0.467700407	0.532299593
B5	IC80-k50	ptsP-A12	pmrB-D12	0.435026689	0.564973312
D5	IC80-k50	ptsP-A12	pmrB-D12	0.290867331	0.709132669
E8	IC80-k50	ptsP-A12	pmrB-D12	0.491091372	0.508908628
H2	IC80-k50	ptsP-A12	pmrB-D12	0.536345297	0.463654704
B6	IC80-M5	PA14	pmrB-D12	0.101891779	0.898108221
C12	IC80-M5	PA14	pmrB-D12	0.117223478	0.882776522
D12	IC80-M5	PA14	pmrB-D12	0.292696905	0.707303095
E3	IC80-M5	PA14	pmrB-D12	0.186678449	0.813321551
H9	IC80-M5	PA14	pmrB-D12	0.221642558	0.778357442
B8	IC80-M5	ptsP-A12	pmrB-D12	0.544619125	0.455380875
C2	IC80-M5	ptsP-A12	pmrB-D12	0.517899935	0.482100065
E11	IC80-M5	ptsP-A12	pmrB-D12	0.578181553	0.421818447
G11	IC80-M5	ptsP-A12	pmrB-D12	0.568702141	0.43129786
G5	IC80-M5	ptsP-A12	pmrB-D12	0.490887312	0.509112688
A1	IC0-k50	PA14	ptsP-A12	0.491354467	0.508645533
B7	IC0-k50	PA14	ptsP-A12	0.571641749	0.428358251
D1	IC0-k50	PA14	ptsP-A12	0.545807371	0.454192629
G4	IC0-k50	PA14	ptsP-A12	0.590103068	0.409896932
H10	IC0-k50	PA14	ptsP-A12	0.542662294	0.457337706
B4	IC0-M5	PA14	ptsP-A12	0.541008155	0.458991845
C10	IC0-M5	PA14	ptsP-A12	0.49782615	0.50217385
D4	IC0-M5	PA14	ptsP-A12	0.555216513	0.444783487
F1	IC0-M5	PA14	ptsP-A12	0.893333964	0.106666036
F7	IC0-M5	PA14	ptsP-A12	0.516747878	0.483252122
B1	IC20-k50	PA14	ptsP-A12	0.005716207	0.994283793
D7	IC20-k50	PA14	ptsP-A12	0.038398706	0.961601294
E4	IC20-k50	PA14	ptsP-A12	0.019783742	0.980216258
G10	IC20-k50	PA14	ptsP-A12	0.040610382	0.959389618
H4	IC20-k50	PA14	ptsP-A12	0.163681951	0.836318049
A4	IC20-M5	PA14	ptsP-A12	0.085373027	0.914626973
B10	IC20-M5	PA14	ptsP-A12	0.128827329	0.871172671
D10	IC20-M5	PA14	ptsP-A12	0.226811553	0.773188447
G7	IC20-M5	PA14	ptsP-A12	0.23200667	0.76799333
H7	IC20-M5	PA14	ptsP-A12	0.15872377	0.84127623
A7	IC80-k50	PA14	ptsP-A12	0.040404799	0.959595201
C1	IC80-k50	PA14	ptsP-A12	0.009085528	0.990914472
E10	IC80-k50	PA14	ptsP-A12	0.006587137	0.993412863
F10	IC80-k50	PA14	ptsP-A12	0.021528525	0.978471475
F4	IC80-k50	PA14	ptsP-A12	0.008049892	0.991950108
A10	IC80-M5	PA14	ptsP-A12	0.08995867	0.91004133
C4	IC80-M5	PA14	ptsP-A12	0.113916147	0.886083853
E1	IC80-M5	PA14	ptsP-A12	0.0833709	0.9166291
E7	IC80-M5	PA14	ptsP-A12	0.098279072	0.901720928
H1	IC80-M5	PA14	ptsP-A12	0.107169288	0.892830712
